# Supplementary material for: RB1 gene inactivation by chromothripsis in human retinoblastoma
Source: Oncotarget. 2014 Jan 11;5(2):438–50. doi: 10.18632/oncotarget.1686 (PMC3964219; doi:10.18632/oncotarget.1686)
Supplement: Supplementary file 2 [file oncotarget-05-438-s002.xlsx]

## Sheet: Table S1
Supplemental Table 1. Clinical and pathological features of retinoblastoma cohort
Sample	SNP6 ID	Gene expression	Sex	Ethnicity	Age (m)	1Stage	2Histology	3Growth	3Invasion	4Optic Nerve	Vitreal Seeds	RB1 germline mutation
SJRB001	MAD682	yes	M	white	28	E, Vb	undiff, nec	combo	Ch++	post	Y	Negative
SJRB002	MAD684	yes	F	white	9	Vb	undiff, FW	endo	Ch++	Post	Y	Negative
SJRB003	MAD683	yes	M	black	13	Vb	undiff, FW	exo	Ch, SR	ant	Y	Negative
SJRB004	MAD685	yes	F	white	22	Vb	undiff, FW	exo	SR	at	Y	Negative
SJRB005	HM0001	no	F	black	22	D, Vb	undiff, HW	combo	SR	at	Y	Negative
SJRB006	HM0003	no	F	white	26	D, Vb	undiff, fleur	endo	N	N	Y	Negative
SJRB008	HM0006	yes	M	other	28	Vb	diff, FW, nec	endo	Ch, SR	ant	Y	Negative
SJRB009	HM0008	yes	M	white	45	E, Vb	undiff	endo	N	N	Y	Negative
SJRB010	HM0010	yes	F	black	37	Vb	undiff	combo	Ch++, I, Sc	Post	Y	Negative
SJRB011	HM0012	yes	F	white	7	Va	undiff	exo	Ch	N	Y	Negative
SJRB012	HM0014	no	F	black	47	D, Vb	Diff, FW	combo	Ch	N	Y	Negative
SJRB014	HM0016	no	M	white	16	n/a	Diff	n/a	N	N	Y	Negative
SJRB015	HM0018	no	F	black	2	n/a	nec	combo	N	N	n/a	Negative
SJRB016	HM0020	no	F	white	3 days	n/a	undiff	exo	Ch++, Sc	ant	N	Negative
SJRB017	MAD823	yes	F	white	26	D, Vb	undiff, fleur	endo	N	N	Y	Negative
SJRB019	MAD758	yes	F	other	17	E, Vb	undiff, HW, FW	combo	N	ant	Y	Negative
SJRB020	MAD816	yes	M	unknown	7	E, Va	diff, HW, FW	exo	AC, SR	post	N	Negative
SJRB022	MAD824	yes	M	white	16	Va	undiff, FW	diffuse	SR	N	N	Negative
SJRB024	HM0027	yes	F	white	37	Vb	undiff, fleur, nec	combo	N	N	Y	Negative
SJRB025	HM0029	yes	M	other	11	Va	FW, HW	n/a	Ch	post	N	Positive
SJRB027	HM0033	yes	M	black	41	Vb	FW, HW, nec	n/a	Ch, Sc, AC, I	at	Y	Negative
SJRB028	HM0035	no	F	white	17	Vb	nec	n/a	Ch, Sc	post	Y	Negative
SJRB029	HM0037	no	F	black	26	Vb	undiff, fleur	n/a	AC, SR	ant	Y	Positive
SJRB030	HM0039	no	M	black	10	n/a	diff, FW, nec	endo	Ch	ant	?	Positive
SJRB031	HM0041	no	F	white	77	Vb	min nec	exo	AC, SR	post	Y	Negative
SJRB032	HM0043	no	M	white	40	n/a	partial nec	n/a	Ch	post	?	Negative
SJRB033	HM0045	no	F	white	22	Vb	undiff	combo	Ch++	post	Y	Positive
SJRB035	HM0047	no	F	white	11	E, Vb	undiff, FW, HW	combo	Ch, SR	ant	Y	Negative
SJRB036	MAD818	yes	F	white	10	Vb	undiff	exo	Ch, SR, CB	ant	Y	Positive
SJRB037	HM0050	yes	F	other	67	Vb	diff, HW, FW	n/a	N	post	Y	Positive
SJRB038	HM0052	no	M	white	7	Vb	undiff, FW, HW	exo	Ch	N	Y	Positive
SJRB039	MAD809	yes	M	black	75	Vb	diff, HW, FW	exo	N	ant	Y	Negative
SJRB042	MAD810	yes	M	black	10	D, Vb	undiff, FW, HW	combo	Ch	N	Y	Negative
SJRB043	MAD812	no	M	white	33	Vb	undiff, nec	endo	N	N	Y	Negative
SJRB044	MAD814	yes	F	white	32	D, Va	undiff	exo	SR	ant	N	Negative
SJRB045	MAD813	yes	M	black	36	Vb	diff	endo/combo	Ch	ant	Y	Negative
SJRB046	HM0059	no	M	Other (hispanic)	29	Vb	diff, HW, FW	exo	Ch, SR	ant	Y	Positive
SJRB047	HM0061	no	F	white	9	Vb	undiff+diff, nec	combo	SR	ant	Y	Positive
SJRB048	HM0063	no	M	other	53	n/a	focal nec	n/a	Ch	Post	n/a	n/a
SJRB050	MAD815	yes	F	black	13	E, Vb	undiff, FW, HW	endo	Ch, SR	N	Y	Negative
SJRB052	MAD811	yes	M	other	6	Va	undiff/diff, FW, nec	exo	Ch++, SR	post	N	Negative
SJRB053	HM0070	yes	F	white	4	n/a	undiff, FW, HW	exo	Ch	ant	Y	Negative
SJRB054	MAD819	no	F	white	23	E, Va	undiff	exo	Ch++, Sc	at	N	Negative
SJRB055	MAD817	no	F	white	3.5	E, Vb	nec	combo	Ch++	at	Y	Positive
SJRB066	MAD756	yes	M	black	26	E, Vb	undiff/diff, FW, HW	endo	SR	ant	Y	Negative
UPEN-RB-01	MAD965	no	F	white	23	n/a	n/a	n/a	n/a	n/a	n/a	Negative
UPEN-RB-03	MAD967	no	M	n/a	5	n/a	n/a	n/a	n/a	n/a	n/a	n/a
UPEN-RB-04	MAD968	no	M	white	43	n/a	undiff	exo	no uveal	pre	N	Negative
UPEN-RB-05	MAD969	no	F	Other (hispanic)	37	E, Vb	undiff	combo	I	post	N	Negative
UPEN-RB-06	MAD970	no	M	Other (native american)	26	n/a	n/a	n/a	n/a	n/a	n/a	Negative
UPEN-RB-07	MAD971	no	F	n/a	6	n/a	n/a	n/a	n/a	n/a	n/a	n/a
UPEN-RB-08	MAD972	no	F	white	5	n/a	n/a	n/a	n/a	n/a	n/a	Negative
UPEN-RB-09	MAD973	no	F	n/a	43	n/a	n/a	n/a	n/a	n/a	n/a	Negative
UPEN-RB-10	MAD974	no	M	white	91	D, Va	undiff	combo	N	N	N	Negative
UPEN-RB-11	MAD975	no	M	white	13	n/a	n/a	n/a	n/a	n/a	n/a	Negative
UPEN-RB-12	MAD976	no	F	black	41	n/a	n/a	n/a	n/a	n/a	n/a	Positive
UPEN-RB-13	MAD977	no	F	Other (hispanic)	16	E, Vb	undiff	endo	SR	N	Y	Negative
UPEN-RB-14	MAD978	no	M	white	66	D, Vb	undiff	combo	N	N	N	Negative
UPEN-RB-15	MAD979	no	M	white	53	E, Vb	undiff	exo	N	N	N	Negative
UPEN-RB-16	MAD980	no	M	Other (hispanic)	72	E	undiff	exo	N	end	N	Negative
UPEN-RB-17	MAD981	no	M	white	7	n/a	n/a	n/a	n/a	n/a	n/a	Positive
UPEN-RB-18	MAD982	no	F	white	16	E	FW	combo	N	N	Y	n/a
UPEN-RB-19	MAD983	no	M	n/a	24	n/a	n/a	n/a	n/a	n/a	n/a	Negative
UPEN-RB-20	MAD984	no	M	Other (hispanic)	25	n/a	n/a	n/a	n/a	n/a	n/a	Negative
UPEN-RB-21	MAD985	no	F	n/a	36	n/a	n/a	n/a	n/a	n/a	n/a	Positive
UPEN-RB-22	MAD986	no	M	Other (asian)	95	n/a	undiff	exo	N	N	Y	Negative
UPEN-RB-23	MAD987	no	M	Other (hispanic)	49	n/a	mostly undiff	exo	N	N	N	Positive
UPEN-RB-24	MAD988	no	F	n/a	34	n/a	n/a	n/a	n/a	n/a	n/a	n/a
UPEN-RB-25	MAD989	no	F	white	132	E	undiff, nec	combo	Ch	N	Y	Negative
UPEN-RB-26	MAD990	no	F	white	35	E	diff	endo	N	N	Y	Negative
UPEN-RB-27	MAD991	no	M	n/a	22	n/a	n/a	n/a	n/a	n/a	n/a	Negative
UPEN-RB-28	MAD992	no	M	white	5	E	diff, FW	endo	N	Y	N	Negative
UPEN-RB-29	MAD993	no	F	white	22	E	undiff	exo	N	N	N	Negative
UPEN-RB-30	MAD994	no	M	Other (hispanic)	22	n/a	n/a	n/a	n/a	n/a	n/a	Negative
UPEN-RB-31	MAD995	no	F	black	18	n/a	n/a	n/a	n/a	n/a	n/a	Negative
UPEN-RB-32	MAD996	no	M	n/a	59	n/a	n/a	n/a	n/a	n/a	n/a	Negative
UPEN-RB-33	MAD997	no	F	white	76	E	undiff	endo	N	N	Y	Negative
UPEN-RB-34	MAD998	no	M	n/a	41	n/a	n/a	n/a	n/a	n/a	n/a	Negative
UPEN-RB-35	MAD999	no	F	white	10	E	undiff, FW	exo	N	ant	Y	Positive
UPEN-RB-36	MD1000	no	M	n/a	24	n/a	n/a	n/a	n/a	n/a	n/a	n/a
UPEN-RB-37	MD1001	no	F	n/a	46	n/a	n/a	n/a	n/a	n/a	n/a	Negative
UPEN-RB-38	MD1002	no	M	n/a	11	n/a	n/a	n/a	n/a	n/a	n/a	Positive
UPEN-RB-39	MD1003	no	M	Other (asian)	96	D, Vb	diff	endo	Ch++	N	N	Negative
UPEN-RB-40	MD1004	no	M	Other (hispanic)	67	D, Vb	undiff	combo	Ch	N	N	n/a
UPEN-RB-41	MD1005	no	F	white	228	n/a	undiff	n/a	SR	N	Y	Negative
UPEN-RB-42	MD1006	no	M	n/a	35	n/a	n/a	n/a	n/a	n/a	n/a	Negative
UPEN-RB-43	MD1007	no	M	Other (hispanic)	20	n/a	n/a	n/a	n/a	n/a	n/a	Positive
UPEN-RB-44	MD1008	no	M	Other (hispanic)	58	n/a	n/a	n/a	n/a	n/a	n/a	Negative
UPEN-RB-45	MD1009	no	M	white	35	n/a	n/a	n/a	n/a	n/a	n/a	Negative
UPEN-RB-46	MD1010	no	F	n/a	19	E	undiff	exo	Ch	N	N	Negative
UPEN-RB-47	MD1011	no	M	white	44	n/a	n/a	n/a	n/a	n/a	n/a	Negative
UPEN-RB-48	MD1012	no	F	n/a	23	E	undiff	endo	N	pre	Y	Negative
UPEN-RB-49	MD1013	no	M	white	90	n/a	n/a	n/a	n/a	n/a	n/a	Negative
UPEN-RB-50	MD1014	no	F	white	26	n/a	n/a	n/a	n/a	n/a	n/a	Negative
1 International retinoblastoma stage is listed first and Reese-Ellsworth stage is listed second.
2 Retinoblastoma growth is characterized as exophytic, endophytic or a combination of the two.
3 Anterior chamber (AC), iris (I), ciliary body (CB), choroidal (Ch), massive choroidal (Ch++), subretinal (SR), scleral (Sc) invasion was scored for each sample.
4 Optic nerve invasion scored as none (N), anterior (ant), at, or posterior (post) to lamina cribosa, or present at cut end of the optic nerve (end)
"n/a" indicates information is not available

## Sheet: Table S2-9-20-13
Table S2: Summary of whole chromosome gains and losses per sample
Sample	SNP ID	Gain	Loss	Loss with LOH	1Total
SJRB001	MAD682	0	0	0	0
SJRB002	MAD684	0	0	0	0
SJRB003	MAD683	1	0	0	1
SJRB004	MAD685	1	0	0	1
SJRB005	HM0001	0	0	0	0
SJRB006	HM0003	0	1	1	1
SJRB008	HM0006	0	0	0	0
SJRB009	HM0008	14	1	1	15
SJRB010	HM0010	0	0	0	0
SJRB011	HM0012	0	0	0	0
SJRB012	HM0014	8	3	2	11
SJRB014	HM0016	0	0	0	0
SJRB015	HM0018	0	0	0	0
SJRB016	HM0020	0	0	0	0
SJRB017	MAD823	8	3	1	11
SJRB019	MAD758	0	0	0	0
SJRB020	MAD816	0	0	0	0
SJRB022	MAD824	0	0	0	0
SJRB024	HM0027	14	0	0	14
SJRB025	HM0029	0	0	0	0
SJRB027	HM0033	0	0	0	0
SJRB028	HM0035	1	0	0	1
SJRB029	HM0037	0	1	0	1
SJRB030	HM0039	1	0	0	1
SJRB031	HM0041	19	0	0	19
SJRB032	HM0043	18	0	0	18
SJRB033	HM0045	0	0	0	0
SJRB035	HM0047	0	0	0	0
SJRB036	MAD818	1	0	0	1
SJRB037	HM0050	1	10	5	11
SJRB038	HM0052	0	0	0	0
SJRB039	MAD809	1	0	0	1
SJRB042	MAD810	1	0	0	1
SJRB043	MAD812	0	0	0	0
SJRB044	MAD814	0	0	0	0
SJRB045	MAD813	0	0	0	0
SJRB046	HM0059	1	2	1	3
SJRB047	HM0061	0	0	0	0
SJRB048	HM0063	6	6	1	12
SJRB050	MAD815	0	0	0	0
SJRB052	MAD811	0	0	0	0
SJRB053	HM0070	0	0	0	0
SJRB054	MAD819	0	0	0	0
SJRB055	MAD817	0	0	0	0
SJRB066	MAD756	0	0	0	0
UPEN-RB-01	MAD965	0	0	0	0
UPEN-RB-03	MAD967	0	0	0	0
UPEN-RB-04	MAD968	0	0	0	0
UPEN-RB-05	MAD969	0	0	0	0
UPEN-RB-06	MAD970	0	0	0	0
UPEN-RB-07	MAD971	0	0	0	0
UPEN-RB-08	MAD972	0	0	0	0
UPEN-RB-09	MAD973	0	0	0	0
UPEN-RB-10	MAD974	4	1	1	5
UPEN-RB-11	MAD975	0	1	0	1
UPEN-RB-12	MAD976	2	0	0	2
UPEN-RB-13	MAD977	0	0	0	0
UPEN-RB-14	MAD978	0	2	2	2
UPEN-RB-15	MAD979	0	0	0	0
UPEN-RB-16	MAD980	1	0	0	1
UPEN-RB-17	MAD981	0	0	0	0
UPEN-RB-18	MAD982	0	0	0	0
UPEN-RB-19	MAD983	0	1	0	1
UPEN-RB-20	MAD984	1	0	0	1
UPEN-RB-21	MAD985	0	0	0	0
UPEN-RB-22	MAD986	0	1	0	1
UPEN-RB-23	MAD987	0	0	0	0
UPEN-RB-24	MAD988	0	0	0	0
UPEN-RB-25	MAD989	0	2	1	2
UPEN-RB-26	MAD990	0	0	0	0
UPEN-RB-27	MAD991	0	0	0	0
UPEN-RB-28	MAD992	0	0	0	0
UPEN-RB-29	MAD993	0	0	0	0
UPEN-RB-30	MAD994	0	0	0	0
UPEN-RB-31	MAD995	0	0	0	0
UPEN-RB-32	MAD996	0	0	0	0
UPEN-RB-33	MAD997	0	8	8	8
UPEN-RB-34	MAD998	0	2	1	2
UPEN-RB-35	MAD999	0	0	0	0
UPEN-RB-36	MD1000	1	0	0	1
UPEN-RB-37	MD1001	0	2	0	2
UPEN-RB-38	MD1002	0	1	0	1
UPEN-RB-39	MD1003	0	1	0	1
UPEN-RB-40	MD1004	0	0	0	0
UPEN-RB-41	MD1005	0	0	0	0
UPEN-RB-42	MD1006	1	0	0	1
UPEN-RB-43	MD1007	0	0	0	0
UPEN-RB-44	MD1008	0	0	0	0
UPEN-RB-45	MD1009	0	0	0	0
UPEN-RB-46	MD1010	0	0	0	0
UPEN-RB-47	MD1011	0	1	0	1
UPEN-RB-48	MD1012	0	0	0	0
UPEN-RB-49	MD1013	1	1	1	2
UPEN-RB-50	MD1014	0	0	0	0
1 Total number of gained or lost chromosomes based on copy number greater than
2.3 or less than 1.7	irrespective of LOH.

## Sheet: Table S3
Table S3: Individual whole chromosome gains and losses per sample
Sample	SNP ID	Chromosome	Seg. mean	Absolute CN	Change
SJRB003	mad683	Y	0.39	2.62	gain
SJRB004	mad685	21	0.38	2.61	gain
SJRB006	HM0003	16	-1.06	0.96	loss
SJRB009	HM0008	2	0.862	3.64	gain
	HM0008	3	0.6015	3.03	gain
	HM0008	4	0.8972	3.72	gain
	HM0008	5	0.612	3.06	gain
	HM0008	7	0.978	3.94	gain
	HM0008	9	0.614	3.06	gain
	HM0008	10	0.604	3.04	gain
	HM0008	11	0.6215	3.08	gain
	HM0008	12	0.6019	3.04	gain
	HM0008	17	0.8332	3.56	gain
	HM0008	18	1.5142	5.71	gain
	HM0008	19	1.0937	4.27	gain
	HM0008	20	1.3521	5.11	gain
	HM0008	23	0.9088	3.75	gain
	HM0008	24	-1.6767	0.63	loss
SJRB012	HM0014	2	0.43	2.69	gain
	HM0014	5	0.42	2.68	gain
	HM0014	6	0.29	2.45	gain
	HM0014	7	0.48	2.79	gain
	HM0014	8	-0.55	1.37	loss
	HM0014	11	0.49	2.81	gain
	HM0014	16	-0.53	1.38	loss
	HM0014	18	-0.5	1.42	loss
	HM0014	19	0.54	2.9	gain
	HM0014	20	0.51	2.85	gain
	HM0014	21	0.46	2.75	gain
SJRB017	mad823	2	0.52	2.86	gain
	mad823	3	0.47	2.76	gain
	mad823	5	0.49	2.81	gain
	mad823	6	0.47	2.78	gain
	mad823	8	-0.6	1.32	loss
	mad823	10	0.53	2.89	gain
	mad823	11	0.53	2.88	gain
	mad823	13	0.44	2.7	gain
	mad823	14	-0.58	1.34	loss
	mad823	19	0.51	2.84	gain
	mad823	23	-0.67	1.26	loss
SJRB024	HM0027	2	0.3463	2.54	gain
	HM0027	6	0.4047	2.65	gain
	HM0027	7	0.4333	2.7	gain
	HM0027	9	0.3678	2.58	gain
	HM0027	13	0.3528	2.55	gain
	HM0027	15	0.3533	2.55	gain
	HM0027	17	0.4523	2.74	gain
	HM0027	18	0.629	3.09	gain
	HM0027	19	0.8957	3.72	gain
	HM0027	20	0.7273	3.31	gain
	HM0027	21	0.7495	3.36	gain
	HM0027	22	0.6821	3.21	gain
	HM0027	23	0.3237	2.5	gain
	HM0027	24	0.4559	2.74	gain
SJRB028	HM0035	22	0.43	2.7	gain
SJRB029	HM0037	16	-0.33	1.59	loss
SJRB030	HM0039	20	0.29	2.44	gain
SJRB031	HM0041	1	0.83	3.55	gain
	HM0041	2	0.85	3.61	gain
	HM0041	3	0.79	3.46	gain
	HM0041	5	0.84	3.58	gain
	HM0041	6	1.44	5.43	gain
	HM0041	7	1.47	5.56	gain
	HM0041	8	0.77	3.41	gain
	HM0041	9	1.04	4.1	gain
	HM0041	10	1.01	4.03	gain
	HM0041	11	1.4	5.26	gain
	HM0041	12	0.8	3.49	gain
	HM0041	14	0.81	3.51	gain
	HM0041	17	0.82	3.52	gain
	HM0041	18	0.81	3.52	gain
	HM0041	19	1.56	5.9	gain
	HM0041	20	1.52	5.75	gain
	HM0041	21	1.22	4.67	gain
	HM0041	23	0.78	3.42	gain
	HM0041	24	0.74	3.34	gain
SJRB032	HM0043	2	0.84	3.57	gain
	HM0043	4	0.79	3.47	gain
	HM0043	5	0.85	3.6	gain
	HM0043	6	1.34	5.07	gain
	HM0043	7	0.85	3.6	gain
	HM0043	8	0.21	2.31	gain
	HM0043	9	0.84	3.59	gain
	HM0043	10	0.84	3.59	gain
	HM0043	11	0.85	3.6	gain
	HM0043	12	0.8	3.49	gain
	HM0043	13	0.8	3.48	gain
	HM0043	14	0.82	3.53	gain
	HM0043	15	0.87	3.66	gain
	HM0043	18	0.85	3.59	gain
	HM0043	19	1.16	4.47	gain
	HM0043	20	0.88	3.68	gain
	HM0043	21	0.85	3.6	gain
	HM0043	23	0.77	3.42	gain
SJRB036	mad818	13	-0.21	1.73	loss
SJRB037	HM0050	3	-0.48	1.44	loss
	HM0050	6	-0.35	1.56	loss
	HM0050	7	0.34	2.54	gain
	HM0050	8	-0.92	1.05	loss
	HM0050	9	-0.91	1.06	loss
	HM0050	12	-0.84	1.11	loss
	HM0050	13	-0.92	1.06	loss
	HM0050	14	-0.38	1.54	loss
	HM0050	15	-0.31	1.61	loss
	HM0050	16	-0.9	1.07	loss
	HM0050	22	-0.78	1.17	loss
SJRB039	mad809	6	0.23	2.34	gain
SJRB042	mad810	21	0.32	2.5	gain
SJRB046	HM0059	13	-0.49	1.42	loss
	HM0059	16	-1.08	0.95	loss
	HM0059	19	0.5	2.82	gain
SJRB048	HM0063	3	-0.46	1.45	loss
	HM0063	7	0.48	2.78	gain
	HM0063	9	-0.22	1.71	loss
	HM0063	11	0.38	2.61	gain
	HM0063	12	-0.28	1.64	loss
	HM0063	14	-0.31	1.61	loss
	HM0063	16	-0.49	1.42	loss
	HM0063	18	0.48	2.79	gain
	HM0063	19	0.45	2.74	gain
	HM0063	20	0.84	3.58	gain
	HM0063	22	-0.24	1.7	loss
	HM0063	24	0.39	2.62	gain
UPEN-RB-10	MAD974	7	0.203226	2.30254	gain
	MAD974	12	-0.341174	1.5788	loss
	MAD974	18	0.202926	2.30206	gain
	MAD974	19	0.241726	2.36481	gain
	MAD974	21	0.170726	2.25125	gain
UPEN-RB-11	MAD975	X	-0.0889696	1.88039	loss
UPEN-RB-12	MAD976	7	0.128285	2.18599	gain
	MAD976	19	0.205585	2.30631	gain
UPEN-RB-14	MAD978	8	-0.251149	1.68045	loss
	MAD978	13	-0.240849	1.69249	loss
UPEN-RB-16	MAD980	14	0.129969	2.18854	gain
UPEN-RB-19	MAD983	X	-0.0357362	1.95107	loss
UPEN-RB-20	MAD984	13	0.209725	2.31294	gain
UPEN-RB-22	MAD986	22	-0.0772851	1.89568	loss
UPEN-RB-25	MAD989	16	-0.322316	1.59957	loss
	MAD989	X	-0.252016	1.67944	loss
UPEN-RB-33	MAD997	3	-0.352881	1.56604	loss
	MAD997	4	-0.328781	1.59242	loss
	MAD997	8	-0.353281	1.5656	loss
	MAD997	10	-0.348881	1.57039	loss
	MAD997	12	-0.324281	1.59739	loss
	MAD997	16	-0.336781	1.58361	loss
	MAD997	22	-0.332481	1.58834	loss
	MAD997	X	-0.356681	1.56192	loss
UPEN-RB-34	MAD998	8	-0.133491	1.82325	loss
	MAD998	16	-0.328991	1.59219	loss
UPEN-RB-36	MD1000	20	0.161373	2.2367	gain
UPEN-RB-37	MD1001	4	-0.0687064	1.90699	loss
	MD1001	16	-0.0423064	1.9422	loss
UPEN-RB-38	MD1002	22	-0.155563	1.79556	loss
UPEN-RB-39	MD1003	16	-0.182282	1.76262	loss
UPEN-RB-42	MD1006	19	0.133289	2.19358	gain
UPEN-RB-47	MD1011	X	-0.123137	1.83638	loss
UPEN-RB-49	MD1013	7	0.158158	2.23172	gain
	MD1013	16	-0.396642	1.51925	loss
"loss" = absolute copy number less than 2.0
"gain" = absolute copy number greater than 2.0

## Sheet: Table S4_9_20_13
Table S4: Whole chromosome arm gains and losses in retinoblastoma
Chromosome arm	Change	# of tumors	%
1p	loss	4	4.25532
1q	gain	41	43.617
2p	gain	12	12.766
2q	loss	1	1.06383
3q	gain	2	2.12766
5p	gain	1	1.06383
5q	loss	1	1.06383
6p	gain	41	43.617
6q	loss	1	1.06383
7q	gain	4	4.25532
8p	loss	2	2.12766
8q	gain	1	1.06383
9q	gain	1	1.06383
10p	loss	1	1.06383
11p	loss	1	1.06383
12p	loss	1	1.06383
16p	gain	1	1.06383
16q	gain	3	3.19149
16q	loss	19	20.2128
17p	loss	6	6.38298
17q	gain	3	3.19149
18p	loss	1	1.06383
18q	gain	1	1.06383
20p	gain	1	1.06383
20p	loss	1	1.06383
20q	gain	2	2.12766
Yp	loss	2	2.12766
Yp	gain	1	1.06383

## Sheet: Table S5
Table S5: Summary of regional chromosomal (>3Mb) changes per sample
Sample	SNP ID	Total large
SJRB001	MAD682	1
SJRB002	MAD684	1
SJRB003	MAD683	9
SJRB004	MAD685	9
SJRB005	HM0001	3
SJRB006	HM0003	11
SJRB008	HM0006	5
SJRB009	HM0008	13
SJRB010	HM0010	19
SJRB011	HM0012	8
SJRB012	HM0014	7
SJRB014	HM0016	4
SJRB015	HM0018	0
SJRB016	HM0020	0
SJRB017	MAD823	6
SJRB019	MAD758	2
SJRB020	MAD816	5
SJRB022	MAD824	2
SJRB024	HM0027	13
SJRB025	HM0029	3
SJRB027	HM0033	7
SJRB028	HM0035	5
SJRB029	HM0037	10
SJRB030	HM0039	2
SJRB031	HM0041	10
SJRB032	HM0043	19
SJRB033	HM0045	2
SJRB035	HM0047	0
SJRB036	MAD818	13
SJRB037	HM0050	2
SJRB038	HM0052	2
SJRB039	MAD809	4
SJRB042	MAD810	5
SJRB043	MAD812	10
SJRB044	MAD814	5
SJRB045	MAD813	5
SJRB046	HM0059	11
SJRB047	HM0061	0
SJRB048	HM0063	5
SJRB050	MAD815	7
SJRB052	MAD811	2
SJRB053	HM0070	0
SJRB054	MAD819	7
SJRB055	MAD817	0
SJRB066	MAD756	4
UPEN-RB-01	MAD965	4
UPEN-RB-03	MAD967	1
UPEN-RB-04	MAD968	8
UPEN-RB-05	MAD969	2
UPEN-RB-06	MAD970	2
UPEN-RB-07	MAD971	1
UPEN-RB-08	MAD972	2
UPEN-RB-09	MAD973	4
UPEN-RB-10	MAD974	3
UPEN-RB-11	MAD975	3
UPEN-RB-12	MAD976	4
UPEN-RB-13	MAD977	5
UPEN-RB-14	MAD978	3
UPEN-RB-15	MAD979	7
UPEN-RB-16	MAD980	6
UPEN-RB-17	MAD981	1
UPEN-RB-18	MAD982	4
UPEN-RB-19	MAD983	4
UPEN-RB-20	MAD984	4
UPEN-RB-21	MAD985	4
UPEN-RB-22	MAD986	4
UPEN-RB-23	MAD987	1
UPEN-RB-24	MAD988	0
UPEN-RB-25	MAD989	6
UPEN-RB-26	MAD990	4
UPEN-RB-27	MAD991	5
UPEN-RB-28	MAD992	1
UPEN-RB-29	MAD993	3
UPEN-RB-30	MAD994	9
UPEN-RB-31	MAD995	2
UPEN-RB-32	MAD996	0
UPEN-RB-33	MAD997	10
UPEN-RB-34	MAD998	9
UPEN-RB-35	MAD999	1
UPEN-RB-36	MD1000	3
UPEN-RB-37	MD1001	12
UPEN-RB-38	MD1002	0
UPEN-RB-39	MD1003	11
UPEN-RB-40	MD1004	3
UPEN-RB-41	MD1005	11
UPEN-RB-42	MD1006	7
UPEN-RB-43	MD1007	9
UPEN-RB-44	MD1008	8
UPEN-RB-45	MD1009	5
UPEN-RB-46	MD1010	4
UPEN-RB-47	MD1011	3
UPEN-RB-48	MD1012	3
UPEN-RB-49	MD1013	5
UPEN-RB-50	MD1014	15
Average number of lesions/sample:		5.14894
Total samples with < 2 lesions:		28

## Sheet: Table S6
Table S6: Regional chromosomal (3Mb<) gains and losses in retinoblastomas
Sample	SNP ID	chrom	loc.start	loc.end	size	num.mark	seg.mean	absolute CN	change	# of genes in the segment
SJRB001	mad682	6	94649	58882675	58788026	40467	1.2978	4.91707	gain	984
SJRB002	mad684	6	950000	57527000	56577000	39126	0.5354	2.89869	gain	947
SJRB003	mad683	1	520000	25264714	24744714	14468	-1.0775	0.947698	loss	343
	mad683	1	173476489	177451632	3975143	2783	0.3434	2.53749	gain	16
	mad683	3	122772819	199380503	76607684	48407	0.6926	3.23239	gain	514
	mad683	6	94649	57599116	57504467	39948	1.2412	4.7279	gain	983
	mad683	12	113843807	132288250	18444443	13024	0.5027	2.83373	gain	169
	mad683	17	514	22143683	22143169	13447	-1.1671	0.890631	loss	393
	mad683	18	1543	15205871	15204328	10715	-0.3383	1.58195	loss	85
	mad683	18	15210903	76082000	60871097	41269	0.2057	2.30649	gain	215
	mad683	21	15689933	46921373	31231440	23518	0.7111	3.2741	gain	271
SJRB004	mad685	1	520000	6717506	6197506	3253	-0.6128	1.30785	loss	119
	mad685	1	142788033	154839388	12051355	5246	0.8493	3.60325	gain	299
	mad685	1	154839538	246841402	92001864	64991	1.1349	4.39207	gain	705
	mad685	2	2772	79807254	79804482	56260	1.438	5.4189	gain	439
	mad685	2	145943954	242738117	96794163	60765	0.4101	2.65756	gain	529
	mad685	6	94649	58882675	58788026	40467	1.6244	6.16628	gain	984
	mad685	10	75028988	102142287	27113299	18230	0.5041	2.83648	gain	223
	mad685	15	59601082	100286551	40685469	27412	0.5314	2.89066	gain	383
	mad685	21	37510634	46921373	9410739	7250	0.7805	3.43545	gain	127
SJRB005	HM0001	1	142716044	247190999	104474955	70450	0.6799	3.20406	gain	1106
	HM0001	12	103979486	132288250	28308764	19638	0.2355	2.35463	gain	272
	HM0001	16	45061903	88815024	43753121	32598	-1.0034	0.997646	loss	416
SJRB006	HM0003	1	142727287	247190999	104463712	70439	0.8853	3.6943	gain	1013
	HM0003	4	2269	4795512	4793243	2265	0.2406	2.36297	gain	75
	HM0003	6	4903174	34085000	29181826	20513	0.6832	3.21139	gain	423
	HM0003	6	34440157	52968334	18528177	12212	0.6994	3.24766	gain	211
	HM0003	7	61625000	108150186	46525186	26544	2.1904	9.12864	gain	344
	HM0003	7	108151123	144880823	36729700	23465	1.4281	5.38184	gain	228
	HM0003	7	144883125	158819753	13936628	9219	1.8923	7.42453	gain	104
	HM0003	9	30910	32228362	32197452	27759	-0.3678	1.54993	loss	121
	HM0003	13	42251486	114126487	71875001	48168	0.6224	3.07887	gain	252
	HM0003	17	514	18299662	18299148	11819	-1.0576	0.960861	loss	347
	HM0003	17	54920107	78510000	23589893	13949	0.7032	3.25622	gain	331
SJRB008	HM0006	1	142745495	153538268	10792773	4681	0.5176	2.86314	gain	257
	HM0006	1	160659000	164723245	4064245	3310	0.4919	2.81259	gain	22
	HM0006	1	165132000	205740005	40608005	27691	0.2907	2.44647	gain	329
	HM0006	1	216920648	223979243	7058595	4706	0.2799	2.42822	gain	44
	HM0006	1	242291796	247190999	4899203	3240	0.3936	2.62733	gain	76
SJRB009	HM0008	1	142719931	210287271	67567340	44064	1.0764	4.21753	gain	768
	HM0008	3	35333	14044051	14008718	11811	0.6015	3.03459	gain	89
	HM0008	3	14523105	199380503	184857398	115446	0.607	3.04618	gain	1141
	HM0008	4	61420	17841744	17780324	12339	0.9643	3.90223	gain	175
	HM0008	4	18091669	191261892	173170223	107576	0.8972	3.7249	gain	722
	HM0008	6	11298784	170892918	159594134	103607	0.6145	3.06205	gain	1020
	HM0008	7	52899	104692293	104639394	65949	0.978	3.93947	gain	636
	HM0008	7	104692824	158819753	54126929	34968	1.7502	6.7281	gain	347
	HM0008	13	27337389	114126487	86789098	59185	0.5762	2.98183	gain	289
	HM0008	16	765	35140715	35139950	21521	0.6429	3.12293	gain	490
	HM0008	16	45021271	88690249	43668978	32601	-0.8453	1.11319	loss	374
	HM0008	17	514	22326425	22325911	13465	0.8332	3.56327	gain	401
	HM0008	17	22333578	78643088	56309510	33138	1.1183	4.34182	gain	851
SJRB010	HM0010	1	142718394	156390870	13672476	6351	1.8096	7.0109	gain	323
	HM0010	1	160038140	163467190	3429050	2796	1.1728	4.50898	gain	19
	HM0010	1	169563386	173255831	3692445	2228	0.6344	3.10458	gain	44
	HM0010	1	173785648	177222626	3436978	2251	0.6863	3.2183	gain	16
	HM0010	1	177223176	180489076	3265900	2398	1.1407	4.40976	gain	23
	HM0010	1	184063749	192518816	8455067	5738	0.5436	2.91521	gain	21
	HM0010	1	197319583	213743284	16423701	11591	0.7237	3.30282	gain	176
	HM0010	1	240767540	247190999	6423459	4265	0.6204	3.0746	gain	83
	HM0010	2	2772	80779368	80776596	57084	0.6537	3.1464	gain	497
	HM0010	5	54182953	70426997	16244044	9658	0.6363	3.10868	gain	85
	HM0010	5	75911060	79930591	4019531	2540	-0.8192	1.13351	loss	35
	HM0010	5	81861375	91811398	9950023	5571	-0.9246	1.05365	loss	26
	HM0010	6	94649	47823040	47728391	33715	1.0884	4.25276	gain	928
	HM0010	6	58885344	170824447	111939103	72227	-0.8858	1.08237	loss	500
	HM0010	8	95373762	146268947	50895185	34013	0.6351	3.10609	gain	299
	HM0010	11	68480834	90738466	22257632	14466	0.6558	3.15098	gain	163
	HM0010	11	90740531	134449982	43709451	32318	-0.8352	1.12101	loss	355
	HM0010	13	37608260	41444315	3836055	2672	-0.8463	1.11242	loss	27
	HM0010	13	78516710	114126487	35609777	24688	0.6061	3.04428	gain	122
SJRB011	HM0012	1	200194844	247190999	46996155	33433	0.6348	3.10544	gain	411
	HM0012	2	15965067	19387862	3422795	2611	4.095	34.1781	gain	11
	HM0012	6	89154536	170892918	81738382	54744	-0.9153	1.06047	loss	411
	HM0012	10	101955	21822848	21720893	18193	0.6065	3.04512	gain	119
	HM0012	10	121003797	135356682	14352885	11041	-0.8549	1.10581	loss	117
	HM0012	13	29994630	62157103	32162473	21324	-0.3944	1.52161	loss	166
	HM0012	17	514	8737000	8736486	5091	-0.2617	1.66821	loss	256
	HM0012	19	41898	19529963	19488065	8774	0.455	2.74157	gain	608
SJRB012	HM0014	1	615321	17097545	16482224	9121	-0.4789	1.43505	loss	259
	HM0014	1	17097800	247190999	230093199	137125	0.4747	2.77926	gain	2063
	HM0014	6	94649	51000635	50905986	35536	0.7147	3.28228	gain	945
	HM0014	14	18072112	38688236	20616124	12920	-0.5446	1.37116	loss	193
	HM0014	14	39019209	91067320	52048111	34164	-0.5438	1.37192	loss	308
	HM0014	14	91070001	106356482	15286481	9739	0.4602	2.75147	gain	250
	HM0014	17	42838762	78643088	35804326	21806	0.3848	2.61136	gain	499
SJRB014	HM0016	1	143596389	247190999	103594610	70353	0.3035	2.46827	gain	1100
	HM0016	2	2772	89402000	89399228	72296	0.2217	2.33221	gain	726
	HM0016	6	94649	53584000	53489351	37421	0.4789	2.78736	gain	966
	HM0016	13	44216898	47708264	3491366	2330	-0.9271	1.05183	loss	24
SJRB017	mad823	1	142348955	247190999	104842044	70452	0.8701	3.65558	gain	1128
	mad823	7	52899	108814812	108761913	68670	0.5502	2.92858	gain	662
	mad823	16	45048875	59779101	14730226	10123	-1.5346	0.69035	loss	106
	mad823	17	514	19345137	19344623	12181	-0.5566	1.35981	loss	360
	mad823	17	19346983	78643088	59296105	34422	0.5775	2.98452	gain	991
	mad823	20	47750273	62426585	14676312	10934	0.9169	3.77611	gain	175
SJRB019	mad758	1	142727302	247190999	104463697	70438	0.4424	2.71773	gain	1106
	mad758	2	2772	94694000	94691228	61892	0.2241	2.3361	gain	494
SJRB020	mad816	1	142222140	223176095	80953955	53109	0.6402	3.11709	gain	896
	mad816	2	2772	21406395	21403623	16480	0.6211	3.07609	gain	98
	mad816	2	128306299	242738000	114431701	71818	-0.238	1.69584	loss	686
	mad816	5	51487490	180722914	129235424	82961	-0.6358	1.28717	loss	826
	mad816	6	95000	33841000	33746000	24404	0.3861	2.61371	gain	752
SJRB022	mad824	6	94649	44222763	44128114	31181	0.5397	2.90734	gain	898
	mad824	8	105515085	146268947	40753862	27631	-0.9299	1.04979	loss	230
SJRB024	HM0027	1	143977814	247190999	103213185	70127	0.2165	2.32382	gain	1119
	HM0027	11	188510	50638943	50450433	35218	0.4027	2.64396	gain	491
	HM0027	11	50641694	69817313	19175619	8276	0.7414	3.34359	gain	435
	HM0027	11	69818074	73327795	3509721	1877	1.0299	4.08377	gain	49
	HM0027	11	73328129	80780253	7452124	4999	0.7157	3.28456	gain	62
	HM0027	11	80780728	86712858	5932130	4129	0.3783	2.59962	gain	27
	HM0027	11	86712986	102605295	15892309	11578	0.6857	3.21696	gain	82
	HM0027	11	102605727	105617263	3011536	2141	0.245	2.37019	gain	13
	HM0027	11	106110276	119304144	13193868	9131	0.6474	3.13269	gain	131
	HM0027	11	121738883	128124911	6386028	5057	0.6406	3.11795	gain	78
	HM0027	11	129974935	134449982	4475047	3662	0.6624	3.16543	gain	18
	HM0027	13	17924937	99270834	81345897	54831	0.3528	2.55407	gain	284
	HM0027	13	99391628	114126487	14734859	11048	0.3336	2.52031	gain	66
SJRB025	HM0029	2	101566768	242683192	141116424	88203	-0.2402	1.69326	loss	833
	HM0029	6	94649	58866975	58772326	40466	0.8106	3.50788	gain	984
	HM0029	13	41731067	81664647	39933580	25870	-0.9632	1.02584	loss	137
SJRB027	HM0033	1	142719660	247190999	104471339	70448	0.9245	3.79605	gain	1013
	HM0033	6	94649	57390098	57295449	39855	0.2241	2.3361	gain	983
	HM0033	8	8107701	35870712	27763011	21618	-0.8793	1.08726	loss	171
	HM0033	11	71155216	134449982	63294766	45118	-0.7223	1.21226	loss	448
	HM0033	16	45048875	88815024	43766149	32601	-0.8172	1.13508	loss	374
	HM0033	19	41898	5356815	5314917	1621	-0.6149	1.30595	loss	175
	HM0033	19	55330298	63789654	8459356	5428	-0.7272	1.20815	loss	365
SJRB028	HM0035	1	144106312	247190999	103084687	70106	0.3665	2.57844	gain	1002
	HM0035	2	2772	15354629	15351857	11951	0.6801	3.2045	gain	71
	HM0035	2	16348595	89574000	73225405	48944	0.6464	3.13051	gain	487
	HM0035	6	94649	58882675	58788026	40467	1.0145	4.04041	gain	984
	HM0035	19	41898	19639000	19597102	8829	0.3237	2.50307	gain	584
SJRB029	HM0037	1	142693888	153226506	10532618	4562	1.834	7.13048	gain	234
	HM0037	1	199590718	206935190	7344472	5020	2.1725	9.01608	gain	108
	HM0037	1	208066871	211317124	3250253	2201	1.6777	6.39835	gain	31
	HM0037	4	56707	99955623	99898916	62198	-0.2787	1.64867	loss	502
	HM0037	4	99963457	191261892	91298435	57892	0.3033	2.46793	gain	371
	HM0037	6	94649	34803975	34709326	24992	1.1905	4.56464	gain	763
	HM0037	6	36874270	43216000	6341730	4450	1.1752	4.51648	gain	81
	HM0037	6	43646934	58882675	15235741	9621	1.0844	4.24099	gain	99
	HM0037	13	89845348	114126487	24281139	17646	0.2082	2.31049	gain	110
	HM0037	16	45033000	88675950	43642950	32593	-0.9065	1.06696	loss	374
SJRB030	HM0039	6	94649	57599116	57504467	39948	1.2299	4.69101	gain	983
	HM0039	17	514	19034031	19033517	12038	-0.4224	1.49236	loss	362
SJRB031	HM0041	1	51586	143580184	143528598	75911	0.8265	3.54676	gain	1246
	HM0041	1	143580441	247190999	103610558	70371	1.1357	4.3945	gain	1007
	HM0041	4	2269	182988261	182985992	114352	0.8077	3.50084	gain	833
	HM0041	13	17924937	42939280	25014343	18385	0.8114	3.50983	gain	170
	HM0041	13	76670130	114126487	37456357	25955	0.7789	3.43164	gain	153
	HM0041	14	18072112	21456626	3384514	1619	0.8047	3.49357	gain	72
	HM0041	15	53045663	100286551	47240888	32165	0.8293	3.55365	gain	375
	HM0041	16	765	35005570	35004805	21514	0.838	3.57514	gain	533
	HM0041	18	35184184	76116029	40931845	29478	1.4518	5.47098	gain	165
	HM0041	22	14432516	49581309	35148793	24480	0.8683	3.65102	gain	548
SJRB032	HM0043	1	24032948	142719931	118686983	62042	0.8543	3.61576	gain	875
	HM0043	1	142719976	247190999	104471023	70444	1.4802	5.57975	gain	1013
	HM0043	2	2772	119105369	119102597	75721	0.8364	3.57118	gain	653
	HM0043	2	119185735	242738117	123552382	77726	0.8464	3.59602	gain	735
	HM0043	3	82934057	199380503	116446446	69357	0.8411	3.58283	gain	604
	HM0043	6	94649	47232946	47138297	33283	1.3431	5.07392	gain	924
	HM0043	6	47233282	108669620	61436338	37308	0.8444	3.59104	gain	220
	HM0043	6	108670083	170892918	62222835	42105	0.5948	3.02053	gain	340
	HM0043	8	21242	43899440	43878198	34614	0.2095	2.31257	gain	325
	HM0043	8	43903129	146268947	102365818	63518	0.5175	2.86295	gain	508
	HM0043	12	20691	20155152	20134461	13818	0.856	3.62003	gain	257
	HM0043	12	20208468	33368170	13159702	9773	1.0987	4.28323	gain	75
	HM0043	12	33368459	132288250	98919791	63585	0.8015	3.48582	gain	843
	HM0043	17	22151190	78643088	56491898	33156	0.8883	3.70199	gain	956
	HM0043	19	41898	14755043	14713145	6202	1.1615	4.4738	gain	469
	HM0043	19	14756103	52943847	38187744	17557	0.864	3.64016	gain	652
	HM0043	19	52946204	63789654	10843450	6564	1.1985	4.59002	gain	508
	HM0043	22	14432516	38327347	23894831	16427	0.8991	3.7298	gain	384
	HM0043	22	38364555	49581309	11216754	8028	0.8928	3.71355	gain	165
SJRB033	HM0045	1	142693888	247190999	104497111	70451	0.6489	3.13594	gain	1013
	HM0045	16	33907368	88815000	54907632	33075	-0.986	1.00975	loss	377
SJRB036	mad818	1	72000	6650234	6578234	3231	-1.1646	0.892176	loss	126
	mad818	1	142719976	247190999	104471023	70444	0.5693	2.96761	gain	1094
	mad818	3	109026181	199380000	90353819	57100	0.5862	3.00257	gain	600
	mad818	5	127242062	174941287	47699225	32218	-0.4488	1.4653	loss	407
	mad818	6	94649	58882675	58788026	40467	0.7998	3.48172	gain	984
	mad818	7	120189081	158819753	38630672	25320	0.5962	3.02346	gain	292
	mad818	13	54119567	114126487	60006920	40452	-0.2754	1.65244	loss	166
	mad818	16	765	4146106	4145341	1735	-1.0682	0.953827	loss	191
	mad818	16	48613138	88815024	40201886	30513	-1.2054	0.867298	loss	354
	mad818	17	514	20278953	20278439	12677	-1.0915	0.938546	loss	368
	mad818	17	54461512	74762843	20301331	12436	0.248	2.37512	gain	265
	mad818	17	74764122	78643088	3878966	1796	0.8655	3.64394	gain	85
	mad818	18	46151972	76116029	29964057	21937	0.5665	2.96185	gain	114
SJRB037	HM0050	1	51586	7629874	7578288	3931	-0.856	1.10496	loss	129
	HM0050	2	2772	74912521	74909749	52719	0.5683	2.96555	gain	481
SJRB038	HM0052	2	2772	91649922	91647150	61888	0.2926	2.44969	gain	494
	HM0052	5	154656000	180722914	26066914	17823	-0.241	1.69232	loss	181
SJRB039	mad809	1	520000	54462049	53942049	30863	-0.5102	1.40425	loss	799
	mad809	8	97090000	146268947	49178947	32760	-0.5006	1.41363	loss	284
	mad809	12	123047643	132288250	9240607	7268	0.2178	2.32592	gain	56
	mad809	20	29335000	62426585	33091585	22913	0.2159	2.32286	gain	381
SJRB042	mad810	2	2772	87341444	87338672	60756	0.0700412	2.09949	gain	479
	mad810	7	118040721	158820000	40779279	26483	0.2799	2.42822	gain	293
	mad810	8	21242	13434907	13413665	12737	-0.4836	1.43038	loss	117
	mad810	17	514	21492779	21492265	13212	-0.8875	1.0811	loss	390
	mad810	21	23630837	46921373	23290536	17565	0.4943	2.81727	gain	217
SJRB043	mad812	1	142693888	247190999	104497111	70451	1.4608	5.50522	gain	1013
	mad812	2	2772	34544573	34541801	24714	0.6639	3.16872	gain	194
	mad812	2	34591048	53180284	18589236	13876	0.3355	2.52363	gain	90
	mad812	5	68520	39258184	39189664	27740	0.3405	2.53239	gain	147
	mad812	5	139385036	180722914	41337878	28047	-0.4815	1.43247	loss	393
	mad812	6	94649	58882675	58788026	40467	1.0951	4.27256	gain	984
	mad812	11	189000	25722881	25533881	18804	0.3116	2.48217	gain	349
	mad812	12	20691	15558234	15537543	10861	0.3277	2.51002	gain	239
	mad812	16	35015740	88815024	53799284	32610	-1.1972	0.872242	loss	374
	mad812	20	34533794	62386000	27852206	20362	0.3772	2.59764	gain	326
SJRB044	mad814	6	94649	39502124	39407475	28115	0.4725	2.77502	gain	821
	mad814	7	102925000	158819753	55894753	36249	0.3052	2.47118	gain	353
	mad814	15	22507475	100287000	77779525	51713	0.3924	2.62515	gain	770
	mad814	17	514	3396155	3395641	1883	-0.5519	1.36424	loss	95
	mad814	22	22231693	49581309	27349616	19879	-0.4324	1.48206	loss	415
SJRB045	mad813	1	142222000	247190999	104968999	70455	0.6526	3.144	gain	1100
	mad813	6	94649	58882675	58788026	40467	1.3519	5.10496	gain	984
	mad813	8	21000	40431000	40410000	32705	-0.5017	1.41255	loss	265
	mad813	9	100417989	140211203	39793214	27393	0.3532	2.55478	gain	472
	mad813	16	34054840	88815024	54760184	33072	-0.5586	1.35792	loss	421
SJRB046	HM0059	1	149578993	198961770	49382777	33924	0.4914	2.81162	gain	560
	HM0059	6	94649	36639000	36544351	26019	0.5098	2.84771	gain	794
	HM0059	8	21242	17525000	17503758	16636	0.4699	2.77003	gain	130
	HM0059	8	25373608	32386777	7013169	4984	0.501	2.83039	gain	50
	HM0059	8	32614856	108296407	75681551	44215	0.4984	2.82529	gain	342
	HM0059	8	108541389	146268947	37727558	25625	0.4561	2.74366	gain	209
	HM0059	9	95047349	140211203	45163854	30987	0.4427	2.71829	gain	534
	HM0059	10	42083224	102492000	60408776	39724	0.4498	2.7317	gain	435
	HM0059	10	102503000	135299335	32796335	23768	-1.1094	0.926973	loss	260
	HM0059	21	13460337	27623824	14163487	10542	0.432	2.69821	gain	34
	HM0059	21	33954548	46921373	12966825	9881	0.499	2.82647	gain	157
SJRB048	HM0063	1	51586	142724939	142673353	75840	-0.3306	1.59041	loss	1100
	HM0063	1	143968779	247190999	103222220	70129	0.5297	2.88726	gain	1066
	HM0063	2	2772	91669499	91666727	61890	0.7421	3.34522	gain	494
	HM0063	8	21242	137751529	137730287	92819	-0.2645	1.66497	loss	619
	HM0063	17	18230270	78643088	60412818	34799	0.2097	2.3129	gain	891
SJRB050	mad815	2	2772	91493766	91490994	61860	0.3468	2.54347	gain	564
	mad815	5	86498967	96640000	10141033	5586	-1.1124	0.925048	loss	41
	mad815	13	31232113	47797042	16564929	11829	-1.0768	0.948158	loss	97
	mad815	13	54633061	59799575	5166514	2972	-1.1503	0.901063	loss	7
	mad815	13	59805713	68949912	9144199	5694	-3.2594	0.208859	loss	4
	mad815	13	68949981	78569095	9619114	6830	-1.1377	0.908967	loss	28
	mad815	13	97406185	110073691	12667506	10365	-0.8165	1.13564	loss	52
SJRB052	mad811	6	94649	62126000	62031351	40530	0.5176	2.86314	gain	984
	mad811	18	1543	3557297	3555754	2556	-0.3465	1.57298	loss	24
SJRB054	mad819	1	142222000	247190999	104968999	70455	1.1114	4.3211	gain	1015
	mad819	2	2772	91503224	91500452	61863	0.5835	2.99696	gain	494
	mad819	6	95000	58866975	58771975	40463	1.7701	6.82155	gain	984
	mad819	7	123994000	157313830	33319830	21962	0.2389	2.36019	gain	266
	mad819	9	69268000	140211203	70943203	49573	0.5311	2.89006	gain	692
	mad819	10	62747	38624158	38561411	29850	-0.6472	1.27704	loss	177
	mad819	16	45054851	88815000	43760149	32599	-0.8744	1.09096	loss	374
SJRB066	mad756	1	142725000	247190999	104465999	70442	0.5699	2.96884	gain	1013
	mad756	7	62775526	158812003	96036477	58902	0.5433	2.9146	gain	663
	mad756	16	45021271	88815024	43793753	32604	-0.9258	1.05278	loss	416
	mad756	Y	169542	10360073	10190531	2869	-1.5073	0.703538	loss	54
UPEN-RB-01	MAD965	1	143258291	247190999	103932708	70391	0.180727	2.26691	gain	17671
	MAD965	2	2772	89900000	89897228	61730	0.132627	2.19258	gain	10762
	MAD965	6	94649	58882675	58788026	40467	0.539627	2.90719	gain	984
	MAD965	14	53037000	95691000	42654000	28800	0.0966272	2.13854	gain	8389
UPEN-RB-03	MAD967	6	94649	61988000	61893351	40470	0.128257	2.18595	gain	17970
UPEN-RB-04	MAD968	1	142693888	247190999	104497111	70451	0.360851	2.56837	gain	33702
	MAD968	2	2772	20674000	20671228	15979	0.222051	2.33278	gain	7218
	MAD968	6	94649	58883000	58788351	40467	0.363451	2.573	gain	17945
	MAD968	7	127452193	158819753	31367560	20636	0.222051	2.33278	gain	10600
	MAD968	11	188510	51081174	50892664	35249	-0.399549	1.51619	loss	16982
	MAD968	16	45065445	88815024	43749579	32596	-0.400349	1.51535	loss	8518
	MAD968	17	53607693	78643088	25035395	14646	0.209851	2.31314	gain	7945
	MAD968	20	9293	26144251	26134958	20531	0.216351	2.32358	gain	9090
UPEN-RB-05	MAD969	1	167242000	247190999	79948999	55749	0.193775	2.28751	gain	7881
	MAD969	10	117137579	135356682	18219103	13839	-0.199625	1.74155	loss	5973
UPEN-RB-06	MAD970	14	71298599	106356482	35057883	23169	0.14785	2.21583	gain	11232
	MAD970	22	22048959	49581309	27532350	20012	-0.18785	1.75583	loss	9911
UPEN-RB-07	MAD971	14	49343021	65963473	16620452	11211	0.23953	2.36122	gain	5400
UPEN-RB-08	MAD972	2	14655550	18707000	4051450	3167	0.103533	2.1488	gain	1487
	MAD972	6	94649	61944387	61849738	40469	0.223233	2.33469	gain	17890
UPEN-RB-09	MAD973	1	142724939	247190999	104466060	70443	0.171098	2.25183	gain	34646
	MAD973	13	42113487	47796951	5683464	3954	-0.341202	1.57877	loss	1742
	MAD973	13	47997752	51463932	3466180	2103	-0.322602	1.59925	loss	1081
	MAD973	16	33871458	88815024	54943566	33081	-0.297502	1.62732	loss	378
UPEN-RB-10	MAD974	1	121024941	247190999	126166058	70470	0.203926	2.30366	gain	12756
	MAD974	6	94649	62026599	61931950	40477	0.481626	2.79263	gain	9922
	MAD974	17	514	22151951	22151437	13450	-0.330874	1.59011	loss	2441
UPEN-RB-11	MAD975	6	94649	58866975	58772326	40466	0.0774304	2.11027	gain	14664
	MAD975	7	52899	27801000	27748101	20444	-0.16107	1.78872	loss	9556
	MAD975	16	57851470	88815024	30963554	23747	-0.0585696	1.92043	loss	10486
UPEN-RB-12	MAD976	5	142330860	180722914	38392054	26342	-0.082015	1.88947	loss	12307
	MAD976	6	94649	58885344	58790695	40468	0.357085	2.56167	gain	9765
	MAD976	16	34055091	88815024	54759933	33071	-0.334115	1.58654	loss	1689
	MAD976	20	56516568	62426585	5910017	3958	0.191685	2.28419	gain	1710
UPEN-RB-13	MAD977	1	143752373	247190999	103438626	70242	0.175003	2.25793	gain	18882
	MAD977	2	2772	91137059	91134287	61770	0.120703	2.17453	gain	25348
	MAD977	6	94649	58882675	58788026	40467	0.340803	2.53292	gain	17904
	MAD977	13	22156584	114126487	91969903	63229	0.0798027	2.11375	gain	6286
	MAD977	15	37319742	100286551	62966809	41798	0.0868027	2.12403	gain	5093
UPEN-RB-14	MAD978	1	3225901	6830069	3604168	2531	-0.232549	1.70226	loss	1045
	MAD978	6	94649	43634442	43539793	30838	0.155351	2.22738	gain	13298
	MAD978	16	35041282	88815024	53773742	32609	-0.248249	1.68383	loss	15089
UPEN-RB-15	MAD979	1	121041748	247190999	126149251	70466	0.221074	2.3312	gain	13287
	MAD979	2	2772	76214678	76211906	53716	0.124674	2.18052	gain	25450
	MAD979	4	2269	36443000	36440731	24804	-0.074826	1.89891	loss	11798
	MAD979	6	94649	62007065	61912416	40472	0.595474	3.02194	gain	9825
	MAD979	13	68366387	114126487	45760100	31891	0.111774	2.16111	gain	14576
	MAD979	17	514	23687920	23687406	14200	-0.061826	1.9161	loss	3115
	MAD979	17	23689895	78643088	54953193	32403	0.200874	2.29879	gain	17777
UPEN-RB-16	MAD980	1	144159000	247190999	103031999	70082	0.209669	2.31285	gain	10848
	MAD980	2	2772	61764355	61761583	44526	0.159369	2.2336	gain	14753
	MAD980	6	94649	58882675	58788026	40467	0.393269	2.62673	gain	9783
	MAD980	11	83330745	134449982	51119237	37279	-0.106431	1.85777	loss	1468
	MAD980	12	127679698	132288250	4608552	3344	-0.162431	1.78704	loss	803
	MAD980	13	65403186	114126487	48723301	33854	0.0507689	2.07163	gain	5060
UPEN-RB-17	MAD981	6	94649	58843303	58748654	40457	0.182433	2.26959	gain	17868
UPEN-RB-18	MAD982	1	144238674	247190999	102952325	70051	0.185117	2.27382	gain	1220
	MAD982	6	94649	58866975	58772326	40466	0.314417	2.48702	gain	7776
	MAD982	13	48648876	51664113	3015237	1753	-0.382683	1.53402	loss	900
	MAD982	13	67828927	76909920	9080993	6495	-0.371483	1.54597	loss	3013
UPEN-RB-19	MAD983	1	69534760	247190999	177656239	103967	0.191064	2.28321	gain	1313
	MAD983	6	94649	58883000	58788351	40467	0.209864	2.31316	gain	17964
	MAD983	16	45065445	88815024	43749579	32596	-0.233936	1.70062	loss	8524
	MAD983	X	39829880	154907376	115077496	61271	-0.0801362	1.89194	loss	752
UPEN-RB-20	MAD984	1	121041748	247190999	126149251	70466	0.176825	2.26079	gain	15877
	MAD984	6	94649	58850579	58755930	40464	0.277025	2.42339	gain	14232
	MAD984	16	34179000	88815024	54636024	33017	-0.0753745	1.89819	loss	14689
	MAD984	17	514	20523705	20523191	12743	-0.0649745	1.91192	loss	6566
UPEN-RB-21	MAD985	8	21242	4272100	4250858	4590	0.384611	2.61101	gain	1390
	MAD985	8	5587000	31499449	25912449	20855	0.255611	2.38768	gain	207
	MAD985	9	70905875	131390342	60484467	43699	0.213111	2.31837	gain	21412
	MAD985	16	45065445	88815024	43749579	32596	-0.386389	1.53008	loss	4312
UPEN-RB-22	MAD986	1	142222208	247190999	104968791	70454	0.201515	2.29981	gain	17441
	MAD986	16	35073537	88815024	53741487	32607	-0.264385	1.66511	loss	6389
	MAD986	Y	169542	12428296	12258754	3043	-0.0204851	1.9718	loss	2723
	MAD986	Y	12428585	57728335	45299750	6443	0.138815	2.202	gain	5860
UPEN-RB-23	MAD987	6	94649	58850587	58755938	40465	0.515013	2.85801	gain	17904
UPEN-RB-25	MAD989	1	51586	28303687	28252101	15886	-0.317516	1.6049	loss	6994
	MAD989	1	28314000	58777567	30463567	18570	0.200584	2.29833	gain	9521
	MAD989	1	60105345	143254118	83148773	40485	0.178184	2.26292	gain	20649
	MAD989	1	143254799	247190999	103936200	70393	0.323284	2.50235	gain	16289
	MAD989	5	139104598	180722914	41618316	28205	-0.332816	1.58797	loss	11082
	MAD989	6	94649	58883000	58788351	40467	0.321384	2.49906	gain	17765
UPEN-RB-26	MAD990	1	143591000	247190999	103599999	70450	0.0889552	2.1272	gain	34652
	MAD990	2	2772	113558750	113555978	72215	0.143655	2.2094	gain	15358
	MAD990	6	94649	58788629	58693980	40421	0.293355	2.45097	gain	16301
	MAD990	14	72028222	106356482	34328260	22475	0.0650552	2.09225	gain	10957
UPEN-RB-27	MAD991	1	144146288	247190999	103044711	70091	0.133598	2.19405	gain	13551
	MAD991	2	2772	79870223	79867451	56327	0.124398	2.18011	gain	26741
	MAD991	6	94649	58882675	58788026	40467	0.488798	2.80655	gain	9821
	MAD991	13	84030644	104278652	20248008	14100	0.226898	2.34063	gain	4996
	MAD991	13	104278988	114126487	9847499	7084	0.0650977	2.09231	gain	2828
UPEN-RB-28	MAD992	6	94649	57287386	57192737	39812	0.0691115	2.09814	gain	17873
UPEN-RB-29	MAD993	6	94649	58882675	58788026	40467	0.34885	2.54709	gain	17929
	MAD993	13	35742464	47828914	12086450	8589	-0.37785	1.53917	loss	3918
	MAD993	13	50138000	75515644	25377644	16084	-0.38935	1.52695	loss	8295
UPEN-RB-30	MAD994	1	51586	22197292	22145706	12679	-0.289375	1.63651	loss	6058
	MAD994	1	148547202	247190999	98643797	68694	0.190325	2.28204	gain	13080
	MAD994	3	185459600	199380503	13920903	9221	-0.273575	1.65453	loss	1715
	MAD994	6	94649	35637000	35542351	25433	0.193425	2.28695	gain	10702
	MAD994	10	83747179	94053000	10305821	7665	0.178325	2.26314	gain	3851
	MAD994	10	94071000	135356682	41285682	29127	0.314325	2.48686	gain	13392
	MAD994	16	50168206	88815024	38646818	29439	-0.316175	1.60639	loss	11813
	MAD994	18	45770409	76116029	30345620	22224	-0.285175	1.64128	loss	10395
	MAD994	19	41898	17145000	17103102	7773	0.195325	2.28996	gain	4630
UPEN-RB-31	MAD995	1	120998502	247190999	126192497	70480	0.172258	2.25364	gain	17190
	MAD995	16	45098289	88815024	43716735	32584	-0.213642	1.72472	loss	8513
UPEN-RB-33	MAD997	1	51586	142719720	142668134	75837	-0.326181	1.59529	loss	14836
	MAD997	1	144127941	247190999	103063058	70096	0.201419	2.29966	gain	16344
	MAD997	2	2772	18576645	18573873	14436	0.194219	2.28821	gain	6596
	MAD997	6	99543967	170892918	71348951	48056	-0.256681	1.67402	loss	23716
	MAD997	9	22439909	30502000	8062091	6312	-0.390181	1.52607	loss	3021
	MAD997	10	57452478	135356682	77904204	54318	-0.340781	1.57923	loss	26037
	MAD997	13	17924937	80171776	62246839	42371	-0.353481	1.56539	loss	20165
	MAD997	13	80174622	114126487	33951865	23618	0.198919	2.29568	gain	7289
	MAD997	14	18072112	25978041	7905929	4825	-0.374681	1.54255	loss	782
	MAD997	17	514	18149000	18148486	11730	-0.343781	1.57595	loss	5851
UPEN-RB-34	MAD998	1	51586	24948883	24897297	14294	-0.321891	1.60004	loss	6871
	MAD998	3	35333	4140344	4105011	3872	-0.340491	1.57954	loss	1442
	MAD998	3	4294797	22182705	17887908	13229	-0.326891	1.59451	loss	3931
	MAD998	3	22186584	90515353	68328769	45148	-0.0970914	1.86983	loss	23080
	MAD998	3	95006035	199380503	104374468	65248	0.136909	2.19909	gain	34992
	MAD998	6	94649	58179324	58084675	40196	0.336209	2.52487	gain	17895
	MAD998	15	28153539	100286551	72133012	48124	0.139909	2.20367	gain	23784
	MAD998	17	514	22295000	22294486	13455	-0.331191	1.58976	loss	7047
	MAD998	18	1543	16820000	16818457	10770	0.206209	2.3073	gain	4763
UPEN-RB-35	MAD999	6	94649	57345000	57250351	39839	0.124165	2.17975	gain	17816
UPEN-RB-36	MD1000	6	94649	64820089	64725440	41963	0.320773	2.498	gain	14870
	MD1000	6	64820154	170892918	106072764	70733	0.0609727	2.08634	gain	32876
	MD1000	13	40693000	47613229	6920229	4828	-0.297227	1.62763	loss	2141
UPEN-RB-37	MD1001	1	51586	121037239	120985653	75815	-0.0672064	1.90897	loss	7732
	MD1001	1	121040459	247190999	126150540	70467	0.215794	2.32269	gain	16468
	MD1001	2	2838644	64504000	61665356	43922	0.139794	2.20349	gain	20732
	MD1001	3	96106000	199380503	103274503	64738	0.137394	2.19983	gain	19008
	MD1001	5	68520	46308000	46239480	31533	0.249694	2.37791	gain	6022
	MD1001	6	94649	58882675	58788026	40467	0.361094	2.5688	gain	10116
	MD1001	6	62298953	165928000	103629047	68589	-0.0533064	1.92745	loss	17363
	MD1001	6	165897851	170892918	4995067	3549	0.172694	2.25432	gain	1071
	MD1001	9	30910	118848745	118817835	68822	-0.0400064	1.9453	loss	20651
	MD1001	13	69202644	92525189	23322545	15513	0.0599936	2.08492	gain	7641
	MD1001	17	53567781	78643088	25075307	14672	0.220994	2.33107	gain	7956
	MD1001	20	9293	28158569	28149276	20617	-0.0796064	1.89263	loss	9123
UPEN-RB-39	MD1003	1	51586	21825725	21774139	12459	-0.180182	1.76518	loss	5011
	MD1003	1	121024941	187592364	66567423	28438	0.319118	2.49514	gain	12539
	MD1003	1	187813593	247190999	59377406	41901	0.308918	2.47756	gain	10772
	MD1003	2	2772	75503496	75500724	53190	0.204918	2.30524	gain	25180
	MD1003	3	125620000	199380503	73760503	46616	0.134018	2.19469	gain	11553
	MD1003	7	66832000	158819753	91987753	57071	0.166818	2.24516	gain	8622
	MD1003	13	31954182	41196012	9241830	6539	-0.361382	1.55684	loss	2935
	MD1003	13	59877425	66034425	6157000	3715	-0.375082	1.54212	loss	1975
	MD1003	13	68023081	72403000	4379919	3062	-0.369982	1.54758	loss	1487
	MD1003	16	34060231	88815024	54754793	33067	-0.342682	1.57715	loss	6471
	MD1003	20	9293	28034000	28024707	20579	-0.0737821	1.90029	loss	5195
UPEN-RB-40	MD1004	1	143843181	247190999	103347818	70202	0.127178	2.18431	gain	34478
	MD1004	7	99516558	158819753	59303195	37606	0.090078	2.12886	gain	16215
	MD1004	16	73024600	88815024	15790424	14365	-0.143922	1.81011	loss	5382
UPEN-RB-41	MD1005	1	121137730	247190999	126053269	70462	0.277804	2.4247	gain	22789
	MD1005	2	2772	13256000	13253228	10390	0.192104	2.28486	gain	3254
	MD1005	2	13264000	18000675	4736675	3493	0.467904	2.7662	gain	1010
	MD1005	2	18001037	89334000	71332963	47876	0.176104	2.25966	gain	23563
	MD1005	6	94649	55536739	55442090	38805	0.421904	2.67939	gain	9655
	MD1005	6	158616035	170892918	12276883	9143	-0.405796	1.50964	loss	2767
	MD1005	13	27835419	35317936	7482517	5583	0.0820044	2.11698	gain	2420
	MD1005	13	35317961	47605095	12287134	8750	-0.273696	1.6544	loss	3875
	MD1005	13	48055478	68530088	20474610	12311	-0.372996	1.54435	loss	6671
	MD1005	14	54049942	60723628	6673686	4435	-0.389496	1.52679	loss	2129
	MD1005	16	45090000	88815024	43725024	32588	-0.252096	1.67935	loss	8372
UPEN-RB-42	MD1006	1	51586	29282000	29230414	16263	-0.261611	1.66831	loss	4046
	MD1006	2	2772	23682776	23680004	18032	0.198389	2.29483	gain	8218
	MD1006	8	47038426	146268947	99230521	63511	-0.333111	1.58765	loss	32983
	MD1006	12	20691	34667152	34646461	24319	-0.308311	1.61517	loss	11686
	MD1006	13	93838961	114126487	20287526	14841	0.165089	2.24247	gain	6238
	MD1006	16	34929921	88815024	53885103	32652	-0.301311	1.62303	loss	4512
	MD1006	17	514	22294526	22294012	13453	-0.316911	1.60557	loss	5578
UPEN-RB-43	MD1007	4	2269	9758767	9756498	5960	0.171915	2.25311	gain	865
	MD1007	7	52899	3311352	3258453	1422	0.158315	2.23197	gain	642
	MD1007	7	3913483	6957766	3044283	1623	0.158015	2.2315	gain	840
	MD1007	7	71853211	76126690	4273479	1126	0.184215	2.2724	gain	790
	MD1007	8	140676213	146099144	5422931	2626	0.166915	2.24531	gain	1384
	MD1007	9	129127953	140211203	11083250	6000	0.182415	2.26956	gain	3169
	MD1007	16	765	5160902	5160137	2312	0.192615	2.28567	gain	1215
	MD1007	17	68764423	78643088	9878665	5345	0.185115	2.27382	gain	2723
	MD1007	19	41898	19735080	19693182	8876	0.229615	2.34504	gain	1811
UPEN-RB-44	MD1008	1	142693888	247190999	104497111	70451	0.144068	2.21003	gain	14386
	MD1008	4	2269	37349289	37347020	25502	-0.234232	1.70028	loss	11476
	MD1008	6	94649	57116619	57021970	39719	0.169668	2.2496	gain	4323
	MD1008	7	76041741	158819753	82778012	52695	0.150168	2.2194	gain	19758
	MD1008	11	98427007	132343434	33916427	24983	-0.248132	1.68397	loss	11818
	MD1008	12	20691	31156312	31135621	22056	-0.250532	1.68117	loss	10480
	MD1008	16	33860390	88815024	54954634	33083	-0.254032	1.6771	loss	8228
	MD1008	19	45051712	63789654	18737942	10571	-0.292432	1.63305	loss	4476
UPEN-RB-45	MD1009	1	143814893	247190999	103376106	70215	0.196918	2.29249	gain	17412
	MD1009	2	12536560	17505690	4969130	3631	1.25132	4.76118	gain	679
	MD1009	6	95274	58850579	58755305	40461	0.515218	2.85842	gain	8664
	MD1009	13	79895903	114126487	34230584	23797	0.191318	2.28361	gain	4688
	MD1009	20	29696116	62426585	32730469	22740	0.179818	2.26548	gain	4360
UPEN-RB-46	MD1010	1	142745495	247190999	104445504	70428	0.192215	2.28503	gain	2990
	MD1010	6	94649	25290334	25195685	19779	0.179015	2.26422	gain	8618
	MD1010	13	43501253	50495220	6993967	4592	-0.311485	1.61162	loss	2279
	MD1010	19	41898	10835157	10793259	4357	-0.225585	1.7105	loss	2498
UPEN-RB-47	MD1011	6	94649	58817697	58723048	40443	0.338763	2.52934	gain	9993
	MD1011	16	35140715	88815024	53674309	32605	-0.236137	1.69803	loss	7517
	MD1011	20	29779000	62426585	32647585	22694	0.155463	2.22756	gain	10719
UPEN-RB-48	MD1012	1	143647792	247190999	103543207	70308	0.161582	2.23703	gain	34544
	MD1012	6	94649	56444997	56350348	39397	0.153582	2.22465	gain	17600
	MD1012	16	54716000	88815024	34099024	25693	-0.271518	1.65689	loss	11460
UPEN-RB-49	MD1013	1	25509026	28919697	3410671		-0.209242	1.72998	loss
	MD1013	1	143271947	247190999	103919052	70386	0.308858	2.47745	gain	15869
	MD1013	2	2772	89885600	89882828	61725	0.207358	2.30914	gain	29893
	MD1013	3	35333	35955550	35920217	26897	0.203658	2.30323	gain	6601
	MD1013	12	20691	15711675	15690984	10936	-0.373642	1.54366	loss	5098
UPEN-RB-50	MD1014	1	142215052	173356717	31141665	18686	0.492148	2.81308	gain	3815
	MD1014	1	174870779	183069505	8198726	5789	0.307248	2.47469	gain	2036
	MD1014	1	198274055	213627693	15353638	10902	0.399848	2.63874	gain	2458
	MD1014	1	213628171	216873987	3245816	2392	0.190848	2.28287	gain	1075
	MD1014	1	219812661	230431287	10618626	7016	0.182348	2.26946	gain	3384
	MD1014	1	230438155	236349125	5910970	4650	0.312948	2.48449	gain	1802
	MD1014	1	236822419	240454888	3632469	2922	0.309648	2.47881	gain	520
	MD1014	1	242932040	247190999	4258959	2802	0.168948	2.24848	gain	1443
	MD1014	2	2772	33491751	33488979	23845	0.131348	2.19063	gain	11307
	MD1014	6	94649	62021568	61926919	40475	0.317248	2.4919	gain	8564
	MD1014	9	128422000	140211203	11789203	6934	0.133048	2.19322	gain	3642
	MD1014	11	78152000	134449982	56297982	41345	-0.311652	1.61144	loss	19635
	MD1014	15	75606000	100286551	24680551	17758	0.134648	2.19565	gain	8405
	MD1014	16	51582368	88815024	37232656	28304	-0.251552	1.67998	loss	6427
	MD1014	22	23232606	49581309	26348703	19309	0.120048	2.17354	gain	9490
"loss" = absolute copy number less than 2.0
"gain" = absolute copy number greater than 2.0

## Sheet: Table S7
Supplemental Table 7: Differentially expressed genes in tumors with chromosome arm gains/losses
Probe ID	Gene Symbol	Gene Title	Ref Seq ID	Chromosome	Cytoband	Diploid Mean	Gain Mean	foldchange (gain or loss vs. diploid)	logratio (gain or loss vs. diploid)	p value	bonferroni	FDR
223463_at	RAB23	RAB23, member RAS oncogene family	NM_016277 /// NM_183227	chr6	p12.1	9.24519	10.2973	2.07359	1.05213	0.0001191	1	0.0373231
242618_at	HCG18	HLA complex group 18	NR_024052 /// NR_024053	chr6	p21.33	5.3059	6.40851	2.14744	1.10262	0.0003988	1	0.0411362
222741_s_at	C6orf64	chromosome 6 open reading frame 64	NM_018322	chr6	p21.2	7.21346	8.22891	2.02154	1.01545	0.00051711	1	0.0411362
1553274_a_at	SNRNP48	small nuclear ribonucleoprotein 48kDa (U11/U12)	NM_152551	chr6	p24.3	6.76821	8.05792	2.44479	1.28971	0.00051288	1	0.0500984
213758_at	COX4I1	cytochrome c oxidase subunit IV isoform 1	NM_001861	chr16	q24.1	7.62125	6.61771	-2.00491	-1.00354	0.00066126	1	0.00069604

## Sheet: Table S8 9-17-13
Supplemental table 8: Focal gains and losses (<3Mb) in retinoblastomas
Sample	SNP ID	chrom	loc.start	loc.end	size	num.mark	seg.mean	absolute CN	change	total # of gene in the segment
SJRB001	mad682	2	14496377	17197650	2701273	2068	4.4461	43.5953	gain	6
	mad682	7	68581805	68742803	160998	68	-0.9845	1.0108	loss	2
	mad682	12	108401751	109530991	1129240	539	-1.1076	0.928131	loss	21
SJRB003	mad683	1	163688707	163895545	206838	222	0.2956	2.45479	gain	3
	mad683	1	164744000	166505131	1761131	1289	0.3347	2.52223	gain	21
	mad683	1	178853593	179216251	362658	215	0.3475	2.54471	gain	3
	mad683	1	224902255	225661270	759015	510	0.3729	2.58991	gain	4
	mad683	1	230864527	232359550	1495023	1238	0.3329	2.51909	gain	7
	mad683	1	233205000	234599939	1394939	775	0.3314	2.51647	gain	14
	mad683	1	235441780	236479393	1037613	861	0.3581	2.56347	gain	3
	mad683	1	239791545	241294758	1503213	1166	0.3245	2.50446	gain	8
	mad683	2	26614994	26859282	244288	140	1.2639	4.80288	gain	5
	mad683	9	125011163	125306872	295709	189	0.6671	3.17576	gain	4
	mad683	9	136271538	136698171	426633	209	-0.4725	1.44143	loss	3
	mad683	13	90016611	91244000	1227389	813	0.3987	2.63664	gain	9
				2
SJRB004	mad685	1	246842000	247190999	348999	165	-0.5618	1.35491	loss	9
	mad685	7	147036015	147375188	339173	261	-0.6604	1.26541	loss	2
	mad685	16	5773069	6737903	964834	1232	-0.66	1.26576	loss	1
SJRB005	HM0001	20	23326000	23407976	81976	70	0.6462	3.13008	gain	3
SJRB006	HM0003	1	1658949	2005202	346253	130	0.4828	2.79491	gain	8
	HM0003	4	4796518	4950252	153734	116	0.849	3.6025	gain	1
	HM0003	6	34085000	34439867	354867	166	1.2645	4.80488	gain	5
	HM0003	19	24002732	24388578	385846	177	-1.0613	0.9584	loss	2
	HM0003	19	48778823	50846091	2067268	1180	-0.9984	1.00111	loss	76
SJRB009	HM0008	3	14044620	14519874	475254	356	1.1661	4.48809	gain	7
	HM0008	4	17842675	18091385	248710	170	1.7682	6.81257	gain	0
SJRB010	HM0010	1	85752938	85778585	25647	12	1.5606	5.89953	gain	1
	HM0010	1	156390950	156765000	374050	263	1.0448	4.12616	gain	9
	HM0010	1	156765000	156956576	191576	275	0.6511	3.14073	gain	9
	HM0010	1	156961736	157089366	127630	144	0.9992	3.99778	gain	4
	HM0010	1	157097685	157916324	818639	549	0.602	3.03564	gain	11
	HM0010	1	157917848	158835755	917907	626	1.0823	4.23482	gain	28
	HM0010	1	158842123	160032496	1190373	719	1.6244	6.16628	gain	42
	HM0010	1	163467292	164781000	1313708	3381	0.6729	3.18855	gain	49
	HM0010	1	165145088	168039944	2894856	2260	0.124674	2.18052	gain	35
	HM0010	1	180490251	182158876	1668625	1187	0.6602	3.1606	gain	20
	HM0010	5	70689816	72696962	2007146	1257	-0.8225	1.13092	loss	14
	HM0010	5	104876677	106941647	2064970	1263	-0.9145	1.06106	loss	1
	HM0010	13	36398101	36810629	412528	236	-0.8661	1.09726	loss	4
	HM0010	13	36811027	37607029	796002	647	-3.6522	0.159077	loss	3
	HM0010	13	43872987	44283775	410788	211	-0.7004	1.2308	loss	2
	HM0010	13	48378392	48680000	301608	434	-0.8283	1.12638	loss	18
	HM0010	13	48908654	49528295	619641	301	-0.174026	1.77273	loss	12
	HM0010	13	51442806	52303952	861146	331	-0.7892	1.15733	loss	14
	HM0010	13	53072907	55970000	2897093	1795	-0.8985	1.07289	loss	1
	HM0010	13	56355405	56535971	180566	97	-0.183526	1.7611	loss	0
	HM0010	13	57240331	58802679	1562348	1001	-0.9876	1.00863	loss	0
	HM0010	13	60624885	60691388	66503	52	-0.9416	1.04131	loss	1
	HM0010	13	62836283	63947373	1111090	691	-0.9341	1.04674	loss	1
	HM0010	13	65197560	66559736	1362176	1006	-0.9086	1.0654	loss	3
	HM0010	13	67421972	67932402	510430	251	-0.9538	1.03254	loss	0
	HM0010	13	70229265	70337475	108210	66	-0.616	1.30495	loss	0
	HM0010	13	75696381	76312530	616149	466	-0.9492	1.03584	loss	0
	HM0010	21	25906746	26033166	126420	80	0.6274	3.08956	gain	3
SJRB012	HM0014	7	52899	1326757	1273858	403	0.962	3.89602	gain	16
	HM0014	14	38688437	39018980	330543	184	-1.0089	0.99385	loss	6
SJRB014	HM0016	13	43274241	44057481	783240	537	-0.9713	1.02009	loss	6
	HM0016	13	44059554	44209971	150417	82	-3.0864	0.235468	loss	0
	HM0016	13	47708601	48376644	668043	596	-2.8944	0.268985	loss	4
	HM0016	13	48377230	48533000	155770	157	-0.9751	1.01741	loss	1
	HM0016	13	48802186	48885146	82960	41	-0.231002	1.70409	loss	1
SJRB017	mad823	12	72000509	74054202	2053693	1227	0.4399	2.71302	gain	5
	mad823	16	6049328	6769240	719912	987	-1.5645	0.67619	loss	1
SJRB022	mad824	3	64240714	64509207	268493	267	0.6159	3.06503	gain	1
SJRB024	HM0027	11	119306548	121735431	2428883	1826	0.3537	2.55567	gain	16
	HM0027	11	128129238	129974564	1845326	1213	0.348	2.54559	gain	16
	HM0027	13	99270886	99391560	120674	110	1.0538	4.15198	gain	1
SJRB027	HM0033	2	15175067	16167710	992643	698	0.9796	3.94384	gain	4
	HM0033	3	15013395	15429010	415615	256	0.6078	3.04787	gain	7
	HM0033	14	56104455	56776000	671545	532	0.255	2.38667	gain	5
	HM0033	18	18717000	19020230	303230	138	0.4978	2.82412	gain	3
SJRB028	HM0035	2	15357703	16348189	990486	677	3.5217	22.9703	gain	4
SJRB029	HM0037	1	30647697	32664000	2016303	1143	0.4977	2.82392	gain	43
	HM0037	1	85752938	85775754	22816	11	1.6069	6.09193	gain	1
	HM0037	1	206940371	208066771	1126400	941	0.8603	3.63083	gain	10
	HM0037	6	34807145	36865161	2058016	1183	0.6628	3.1663	gain	35
	HM0037	6	43222680	43646556	423876	220	0.7204	3.29528	gain	15
	HM0037	11	55474000	55508969	34969	32	-0.8556	1.10527	loss	2
SJRB030	HM0039	9	97846508	99692403	1845895	1071	1.158	4.46296	gain	26
	HM0039	18	53010000	53137704	127704	109	0.8799	3.6805	gain	0
SJRB031	HM0041	13	44300810	45088708	787898	447	0.8312	3.55833	gain	10
	HM0041	13	46522869	46928399	405530	314	0.7223	3.29962	gain	0
	HM0041	13	47260974	47401742	140768	92	0.8583	3.6258	gain	0
	HM0041	13	47882344	47884307	1963	9	-1.3362	0.792125	loss	2
	HM0041	13	47951551	48326050	374499	289	0.7698	3.41007	gain	3
	HM0041	13	48745013	48928844	183831	88	0.8281	3.55069	gain	3
	HM0041	13	49102332	49261678	159346	59	0.6158	3.06482	gain	3
	HM0041	13	49369168	49451040	81872	34	0.8101	3.50667	gain	1
	HM0041	13	49525599	49701020	175421	88	0.7522	3.36872	gain	3
	HM0041	13	49894286	50138183	243897	174	-2.4567	0.364326	loss	0
	HM0041	13	50145243	50220189	74946	67	-2.2688	0.415005	loss	1
	HM0041	13	50221488	50367799	146311	101	-2.279	0.412081	loss	3
	HM0041	13	51676243	52037133	360890	91	0.7637	3.39568	gain	4
	HM0041	13	52250869	52317181	66312	48	0.7745	3.42119	gain	2
	HM0041	13	52622623	52765396	142773	85	0.775	3.42238	gain	0
	HM0041	13	52992734	53625323	632589	471	0.8309	3.55759	gain	1
	HM0041	13	53917356	54025756	108400	86	0.7436	3.3487	gain	0
	HM0041	13	54119567	54817738	698171	392	0.8022	3.48752	gain	1
	HM0041	13	54936254	55180952	244698	136	0.747	3.3566	gain	0
	HM0041	13	55530737	55694390	163653	90	0.7233	3.30191	gain	0
	HM0041	13	56301878	56356864	54986	24	0.7493	3.36195	gain	0
	HM0041	13	57351090	57853161	502071	299	0.8013	3.48534	gain	0
	HM0041	13	58177127	58202235	25108	28	0.8014	3.48558	gain	0
	HM0041	13	58318813	58586778	267965	159	0.7527	3.36989	gain	0
	HM0041	13	58954131	59034088	79957	44	0.7274	3.31131	gain	0
	HM0041	13	59564225	59578375	14150	9	1.0849	4.24246	gain	1
	HM0041	13	60205367	60642623	437256	308	0.7418	3.34452	gain	0
	HM0041	13	60870638	62097775	1227137	634	0.7654	3.39968	gain	2
	HM0041	13	62946817	63701810	754993	463	0.7268	3.30993	gain	1
	HM0041	13	64217337	64805999	588662	344	0.7809	3.4364	gain	0
	HM0041	13	65046415	65250211	203796	136	0.698	3.24451	gain	0
	HM0041	13	65403169	65660900	257731	173	0.8247	3.54233	gain	1
	HM0041	13	66711848	66799238	87390	67	0.7765	3.42594	gain	0
	HM0041	13	67324505	68012002	687497	352	0.7702	3.41101	gain	0
	HM0041	13	68584925	68959402	374477	230	0.7139	3.28046	gain	0
	HM0041	13	69903611	71198510	1294899	790	0.8135	3.51494	gain	2
	HM0041	13	71303532	71553611	250079	202	0.8361	3.57044	gain	1
	HM0041	13	71706163	71918786	212623	172	0.7283	3.31337	gain	0
	HM0041	13	71984550	72010292	25742	26	0.8565	3.62128	gain	0
	HM0041	13	73638119	74365406	727287	538	0.775	3.42238	gain	2
	HM0041	13	74461819	75042234	580415	427	0.7525	3.36942	gain	4
	HM0041	13	75129451	75184816	55365	39	0.8145	3.51738	gain	1
	HM0041	13	76027162	76415320	388158	321	0.7796	3.43331	gain	2
	HM0041	15	24991013	24995832	4819	21	0.4466	2.72565	gain	1
SJRB032	HM0043	2	119108701	119185332	76631	51	1.6253	6.17013	gain	0
	HM0043	12	20165633	20198986	33353	29	1.681	6.413	gain	0
	HM0043	17	19648649	22143683	2495034	1061	-0.5393	1.37621	loss	20
	HM0043	22	38328452	38363597	35145	25	0.7607	3.38863	gain	1
SJRB033	HM0045	23	39419740	39931604	511864	247	-0.5131	1.40143	loss	1
SJRB036	mad818	13	54098004	54110422	12418	19	-3.0611	0.239633	loss	0
SJRB038	HM0052	13	113243031	113255884	12853	16	-0.6506	1.27403	loss	1
SJRB039	mad809	11	13994054	14545351	551297	329	-0.4946	1.41952	loss	4
	mad809	11	15748420	16303000	554580	451	-0.4634	1.45055	loss	3
	mad809	13	39261011	40380165	1119154	773	-0.5013	1.41294	loss	9
	mad809	13	43513309	43783278	269969	237	-0.4943	1.41981	loss	0
	mad809	13	47058091	47901624	843533	618	3.1217	17.4083	gain	5
	mad809	13	48802186	51178317	2376131	1387	-0.4137	1.50139	loss	20
	mad809	13	51184389	51700800	516411	302	2.9928	15.9203	gain	10
	mad809	13	51876883	51918965	42082	17	2.4379	10.837	gain	2
	mad809	13	52339956	52358999	19043	8	1.5483	5.84945	gain	0
	mad809	13	52618069	52633365	15296	9	1.744	6.69925	gain	0
	mad809	13	52740342	52848176	107834	83	1.9125	7.52922	gain	0
	mad809	13	53045792	53158525	112733	76	2.0854	8.48785	gain	0
	mad809	13	53172150	53283285	111135	91	2.2221	9.33144	gain	0
	mad809	13	53460278	53490857	30579	22	2.0471	8.26549	gain	0
	mad809	13	53512867	53591041	78174	55	2.1121	8.6464	gain	0
	mad809	13	53634296	53720166	85870	44	1.7576	6.7627	gain	0
	mad809	13	56601020	56749802	148782	100	2.4011	10.5641	gain	5
	mad809	13	56755036	56876656	121620	89	0.5924	3.01551	gain	0
	mad809	13	56923000	57026183	103183	56	2.1023	8.58787	gain	0
	mad809	13	57046000	57089251	43251	21	2.027	8.15113	gain	0
	mad809	13	57209172	57693763	484591	278	0.6357	3.10738	gain	0
	mad809	13	57702800	57931561	228761	110	2.3137	9.94313	gain	0
	mad809	13	58154840	58241945	87105	65	-0.8008	1.14806	loss	0
	mad809	13	58243017	58289913	46896	39	1.7761	6.84998	gain	0
	mad809	13	58290774	58323930	33156	18	-0.5327	1.38252	loss	0
	mad809	13	58325814	58472738	146924	96	1.9285	7.61318	gain	0
	mad809	13	58662694	58685416	22722	19	1.7502	6.7281	gain	0
	mad809	13	58744640	58752575	7935	15	1.8783	7.35283	gain	0
	mad809	13	58770514	58796115	25601	30	1.7357	6.66082	gain	0
	mad809	13	58948277	58972413	24136	13	2.2559	9.55264	gain	0
	mad809	13	59124203	59149801	25598	24	2.1784	9.05303	gain	1
	mad809	13	59233134	59246033	12899	11	1.9531	7.74411	gain	1
	mad809	13	59251370	59947620	696250	410	-0.373	1.54435	loss	2
	mad809	13	59949923	60026800	76877	24	3.0169	16.1885	gain	1
	mad809	13	60194377	61021886	827509	548	-0.4266	1.48803	loss	2
	mad809	13	63914135	64913343	999208	578	-0.3944	1.52161	loss	0
	mad809	13	66287759	66562000	274241	201	-0.3581	1.56038	loss	1
	mad809	13	68283665	68561398	277733	229	-0.4383	1.47601	loss	2
	mad809	13	70696044	71793000	1096956	774	-0.3963	1.51961	loss	1
	mad809	13	72632281	72688833	56552	56	1.8559	7.23955	gain	0
	mad809	13	72692368	73051655	359287	302	-0.2796	1.64764	loss	0
	mad809	13	73053580	73126914	73334	53	1.8345	7.13296	gain	0
	mad809	13	73240000	73291427	51427	126	-0.2645	1.66497	loss	1
	mad809	13	73292415	73334157	41742	35	2.0527	8.29763	gain	1
	mad809	13	73441524	73503075	61551	55	1.8873	7.39884	gain	1
	mad809	13	73694096	73702798	8702	13	2.1198	8.69267	gain	0
	mad809	13	74100537	74774752	674215	472	-0.3965	1.5194	loss	2
	mad809	14	54846013	55201380	355367	234	-0.4831	1.43088	loss	5
	mad809	14	56230461	57337787	1107326	748	3.0022	16.0244	gain	7
SJRB042	mad810	21	23605361	23628441	23080	32	-0.3842	1.53241	loss	0
SJRB043	mad812	1	26690359	27795652	1105293	394	-0.4711	1.44283	loss	24
SJRB044	mad814	20	60807315	61104703	297388	133	0.6006	3.03269	gain	9
SJRB046	HM0059	4	182886771	183755240	868469	703	-1.187	0.87843	loss	4
	HM0059	8	32390456	32611547	221091	193	0.9571	3.88281	gain	2
	HM0059	8	108298083	108540188	242105	185	0.9354	3.82484	gain	1
	HM0059	21	31886212	32181381	295169	176	0.5955	3.02199	gain	3
	HM0059	21	32187645	32207171	19526	18	1.5657	5.92042	gain	1
	HM0059	21	32207812	32757423	549611	437	0.5665	2.96185	gain	8
SJRB047	HM0061	11	84387335	84883455	496120	315	-0.5166	1.39803	loss	1
SJRB048	HM0063	2	231720494	232019295	298801	157	-0.4544	1.45963	loss	4
SJRB050	mad815	5	79804617	81693416	1888799	1120	-1.069	0.953299	loss	15
	mad815	13	47797220	47844420	47200	78	-2.7201	0.303528	loss	1
	mad815	13	47847195	48307344	460149	390	-1.0068	0.995298	loss	4
	mad815	13	48311469	48409529	98060	85	-3.7253	0.151218	loss	0
	mad815	13	48414463	51338000	2923537	1710	-0.9753	1.01727	loss	36
SJRB066	mad756	X	39634566	40034618	400052	155	-1.6308	0.645818	loss	1
UPEN-RB-03	MAD967	13	46660930	46861000	200070	136	-0.236043	1.69814	loss	0
	MAD967	13	47715000	47904000	189000	739	-0.0174426	1.97597	loss	6
	MAD967	13	48187000	48579720	392720	267	-0.250143	1.68163	loss	1
	MAD967	13	49532000	49877656	345656	205	-0.282243	1.64462	loss	2
UPEN-RB-05	MAD969	2	15202197	16971468	1769271	1296	1.22658	4.68022	gain	5
	MAD969	2	51282078	51783164	501086	388	1.20208	4.60141	gain	0
	MAD969	2	54119878	54253137	133259	89	1.19048	4.56456	gain	1
UPEN-RB-07	MAD971	2	13170123	15674508	2504385	1807	-0.28887	1.63709	loss	3
	MAD971	2	15681694	16835467	1153773	894	1.17713	4.52253	gain	4
	MAD971	2	16842605	17610588	767983	553	-0.33107	1.58989	loss	2
UPEN-RB-08	MAD972	13	66106781	66301124	194343	178	-0.724867	1.21011	loss	1
UPEN-RB-09	MAD973	6	105886648	107477114	1590466	1129	-0.312102	1.61093	loss	9
	MAD973	13	47797042	47996337	199295	220	-0.914302	1.0612	loss	3
UPEN-RB-12	MAD976	16	3845559	4554967	709408	445	-0.289915	1.6359	loss	12
UPEN-RB-14	MAD978	4	188748796	189928383	1179587	844	-0.236749	1.69731	loss	3
	MAD978	7	86077475	86244552	167077	118	-0.301749	1.62254	loss	1
UPEN-RB-18	MAD982	2	6934070	7120975	186905	171	0.444217	2.72115	gain	2
	MAD982	2	15132939	16136364	1003425	726	0.477417	2.7845	gain	4
	MAD982	2	47624197	47858348	234151	157	0.526217	2.8803	gain	1
	MAD982	2	79271916	79592197	320281	282	0.472817	2.77563	gain	1
	MAD982	13	42386914	42992800	605886	476	-0.386783	1.52967	loss	3
	MAD982	13	46472727	47709693	1236966	839	-0.394483	1.52152	loss	4
	MAD982	13	47714848	48641697	926849	721	-1.08568	0.942338	loss	5
	MAD982	13	103550635	103664309	113674	84	-0.406383	1.50903	loss	0
	MAD982	13	107271096	109341256	2070160	1714	-0.357683	1.56083	loss	6
UPEN-RB-19	MAD983	X	39765008	39823169	58161	33	-1.02294	0.984228	loss	1
UPEN-RB-20	MAD984	16	3805415	4240638	435223	325	-0.361075	1.55717	loss	3
						0				0
UPEN-RB-21	MAD985	8	4272490	4843316	570826	789	0.248111	2.3753	gain	1
	MAD985	8	4843738	5066464	222726	268	0.406411	2.65077	gain	1
	MAD985	8	5066491	5177205	110714	145	0.248411	2.3758	gain	0
	MAD985	8	31505279	34402836	2897557	1984	0.317611	2.49253	gain	7
UPEN-RB-22	MAD986	3	49157391	49937304	779913	275	-0.133685	1.823	loss	26
	MAD986	13	22431360	22451518	20158	14	-1.48769	0.713169	loss	0
UPEN-RB-25	MAD989	1	58777775	60101403	1323628	948	0.345184	2.54063	gain	7
	MAD989	13	112641682	113105334	463652	232	-0.203016	1.73747	loss	8
UPEN-RB-27	MAD991	8	21242	2457000	2435758	1974	-0.134102	1.82247	loss	14
	MAD991	14	49232574	50031677	799103	426	0.217398	2.32527	gain	12
	MAD991	14	50036354	51561504	1525150	1160	0.332398	2.51821	gain	12
	MAD991	14	52259481	52988322	728841	451	0.209598	2.31273	gain	5
	MAD991	14	55226000	57000000	1774000	1394	0.251998	2.38171	gain	8
UPEN-RB-29	MAD993	13	47820000	50136000	2316000	1421	-1.16415	0.892454	loss	19
UPEN-RB-31	MAD995	2	129574	270819	141245	107	0.317058	2.49158	gain	4
	MAD995	2	616000	1096567	480567	344	0.546058	2.92018	gain	3
	MAD995	2	2589785	2692000	102215	87	0.276658	2.42277	gain	0
	MAD995	2	2748882	2831000	82118	69	0.513058	2.85414	gain	0
	MAD995	2	3348056	3638000	289944	141	0.511758	2.85157	gain	6
	MAD995	2	3640000	3787718	147718	174	0.756458	3.37868	gain	2
	MAD995	2	3789042	4071333	282291	238	0.367758	2.58069	gain	0
	MAD995	2	5435810	5746565	310755	274	0.461558	2.75406	gain	1
	MAD995	2	5746818	6083000	336182	305	0.291058	2.44707	gain	3
	MAD995	2	6084000	6366000	282000	1135	0.0472582	2.0666	gain	3
	MAD995	2	7221608	7483000	261392	225	0.408058	2.6538	gain	0
	MAD995	2	7484000	8153736	669736	656	0.340958	2.5332	gain	1
	MAD995	2	8153877	8630000	476123	409	0.619158	3.07196	gain	0
	MAD995	2	9059253	9167458	108205	57	0.408858	2.65527	gain	1
	MAD995	2	9883675	10003000	119325	91	0.601358	3.03429	gain	1
	MAD995	2	10099000	10740000	641000	484	0.484858	2.7989	gain	7
	MAD995	2	10865000	11300000	435000	330	0.431658	2.69757	gain	5
	MAD995	2	11831000	11996072	165072	124	0.787758	3.45278	gain	1
	MAD995	2	11996161	12268000	271839	325	0.442558	2.71802	gain	0
	MAD995	2	12783000	13227557	444557	280	0.428258	2.69122	gain	1
	MAD995	2	13228509	14819611	1591102	1123	0.228558	2.34333	gain	1
	MAD995	2	15200022	15286405	86383	73	0.381058	2.60459	gain	1
	MAD995	2	15287431	16367000	1079569	730	0.774058	3.42015	gain	4
	MAD995	2	17674475	18761000	1086525	955	0.361058	2.56874	gain	7
	MAD995	2	18766000	19742544	976544	737	0.550758	2.92971	gain	1
	MAD995	2	20257038	20681293	424255	270	0.502758	2.83384	gain	4
	MAD995	2	21173986	21471536	297550	205	0.275158	2.42025	gain	0
	MAD995	13	47884446	48008662	124216	105	-0.778942	1.16559	loss	3
	MAD995	X	39803306	39927477	124171	41	-0.484242	1.42975	loss	1
UPEN-RB-33	MAD997	10	56373364	57452313	1078949	732	-0.643781	1.28007	loss	0
UPEN-RB-34	MAD998	1	26070429	27638250	1567821	671	-0.300191	1.62429	loss	41
	MAD998	3	4140733	4294728	153995	109	-0.635891	1.28709	loss	0
	MAD998	21	46544000	46921373	377373	266	0.183209	2.27081	gain	5
UPEN-RB-36	MD1000	9	136755895	137210503	454608	347	0.223173	2.3346	gain	4
	MD1000	13	47613690	48642000	1028310	783	-0.789627	1.15699	loss	5
	MD1000	13	48589379	49077000	487621	253	-0.321227	1.60078	loss	7
	MD1000	14	54882523	57087870	2205347	1684	1.08397	4.23973	gain	14
UPEN-RB-37	MD1001	2	2772	2838580	2835808	2021	-0.0848064	1.88582	loss	14
UPEN-RB-39	MD1003	1	187592960	187803942	210982	131	-0.0117821	1.98373	loss	0
	MD1003	13	20137823	21882516	1744693	1280	-0.397582	1.51826	loss	11
	MD1003	13	22834445	24740041	1905596	1514	-0.341282	1.57868	loss	16
	MD1003	13	25901488	26032000	130512	108	-0.354282	1.56452	loss	1
	MD1003	13	26241960	26727258	485298	424	-0.310782	1.61241	loss	2
	MD1003	13	41380859	41944182	563323	431	-0.300482	1.62396	loss	3
	MD1003	13	43559321	44884000	1324679	806	-0.326782	1.59463	loss	8
	MD1003	13	47343240	47858472	515232	378	-0.257882	1.67263	loss	5
	MD1003	13	50354743	50602940	248197	144	-0.316982	1.60549	loss	2
	MD1003	13	50908000	53753634	2845634	1653	-0.353082	1.56582	loss	20
	MD1003	13	54778512	55028760	250248	126	-0.406282	1.50913	loss	0
	MD1003	13	56021970	58442000	2420030	1343	-0.367082	1.5507	loss	6
	MD1003	13	59379731	59763814	384083	243	-0.354782	1.56398	loss	1
	MD1003	13	73888639	75840000	1951361	1475	-0.377282	1.53977	loss	5
	MD1003	17	514	887820	887306	498	-0.158882	1.79144	loss	30
UPEN-RB-40	MD1004	2	15595509	18392972	2797463	2179	1.25098	4.76005	gain	11
						0				0
UPEN-RB-41	MD1005	6	128430417	130965371	2534954	1760	0.231404	2.34795	gain	7
	MD1005	6	157116720	157206500	89780	57	-0.471496	1.44243	loss	1
	MD1005	8	78818000	78976309	158309	108	0.283504	2.4343	gain	0
	MD1005	13	47605693	48055082	449389	387	-1.1151	0.923321	loss	3
	MD1005	14	53088624	53848387	759763	544	-0.403296	1.51226	loss	1
UPEN-RB-42	MD1006	3	197210000	197981733	771733	386	-0.298811	1.62584	loss	15
	MD1006	5	180375035	180722914	347879	176	-0.326011	1.59548	loss	7
UPEN-RB-47	MD1011	2	1751206	1821781	70575	44	0.553563	2.93541	gain	1
	MD1011	2	2527635	3263059	735424	669	0.464963	2.76056	gain	1
	MD1011	2	6494909	6619047	124138	124	0.499463	2.82737	gain	0
	MD1011	2	8023069	8208000	184931	160	0.424163	2.68359	gain	1
	MD1011	2	12110000	13014865	904865	819	0.433763	2.7015	gain	1
	MD1011	2	15858399	16135004	276605	202	0.417463	2.67115	gain	2
	MD1011	2	16348595	16780527	431932	353	0.360663	2.56803	gain	1
	MD1011	14	56163250	56634278	471028	352	0.949963	3.86365	gain	2
	MD1011	14	57405507	57759974	354467	258	0.926663	3.80175	gain	2
UPEN-RB-50	MD1014	1	196506434	198274002	1767568	1197	0.224748	2.33715	gain	6
	MD1014	1	216875804	217913810	1038006	756	0.323348	2.50246	gain	1
	MD1014	1	217914398	218677955	763557	511	0.110748	2.15958	gain	8
	MD1014	1	218678511	219809551	1131040	770	0.306348	2.47315	gain	6
	MD1014	5	180001998	180722914	720916	395	-0.180052	1.76534	loss	14
	MD1014	20	34278951	35450754	1171803	633	-0.310052	1.61323	loss	20
"loss" = absolute copy number less than 2.0
"gain" = absolute copy number greater than 2.0

## Sheet: SJ RB1 Custom Capture
Table S9: RB1 Genotype in St. Jude and UPENN Retinoblastoma Cohorts
Sample	Gene	Chr	State	HG19_Position	Class	AAChange	ProteinGI	mRNA_acc	#Mutant_In_Tumor	#Total_In_Tumor	#Mutant_In_Normal	#Total_In_Normal	ReferenceAllele	MutantAllele	Flanking
SJRB001	RB1	chr13	somatic	48942685	nonsense	R358*	108773787	NM_000321	317	819	0	451	C	T	TTGAAACACAGAGAACACCA[C/T]GAAAAAGTAACCTTGATGAA
SJRB003	RB1	chr13	somatic	48916853	splice_region	S127_E3splice_region	108773787	NM_000321	227	232	0	247	A	C	GAAAAACATAGAAATCAGGT[A/C]AAGTTTCTTGTATAAATATA
SJRB004	RB1	chr13	somatic	49033823	splice	V654_E20splice	108773787	NM_000321	135	230	0	386	G	A	TAATTTTTCTTATTCCCACA[G/A]TGTATCGGCTAGCCTATCTC
SJRB005	RB1	chr13	somatic	48955382	splice	R500_E17splice	108773787	NM_000321	88	93	4	98	G	A	ACTTTTTTTTTTCATTTTTA[G/A]GAAGTACATCTCAGAATCTT
SJRB006	RB1	chr13	somatic	49033916	nonsense	Q685*	108773787	NM_000321	303	304	0	736	C	T	ATATCATCTGGACCCTTTTC[C/T]AGCACACCCTGCAGAATGAG
SJRB008	RB1	chr13	somatic	48942685	nonsense	R358*	108773787	NM_000321	58	296	0	368	C	T	TTGAAACACAGAGAACACCA[C/T]GAAAAAGTAACCTTGATGAA
SJRB009	RB1	chr13	somatic	49027174	nonsense	G581*	108773787	NM_000321	164	296	0	367	G	T	AACAATCAAAGGACCGAGAA[G/T]GACCAACTGATCACCTTGAA
SJRB009	RB1	chr13	somatic	49033905	nonsense	W681*	108773787	NM_000321	71	308	1	461	G	A	AGAATTAGAACATATCATCT[G/A]GACCCTTTTCCAGCACACCC
SJRB010	RB1	chr13	no mutation	--	--	--	--	--	--	--	--	--	--	--	--
SJRB011	RB1	chr13	no mutation	--	--	--	--	--	--	--	--	--	--	--	--
SJRB012	RB1	chr13	somatic	49039374	nonsense	R787*	108773787	NM_000321	130	130	0	197	C	T	CACCAATACCTCACATTCCT[C/T]GAAGCCCTTACAAGTTTCCT
SJRB014	RB1	chr13	no mutation	--	--	--	--	--	--		--	--	--	--	--
SJRB015	RB1	chr13	no mutation	--	--	--	--	--	--		--	--	--	--	--
SJRB016	RB1	chr13	no mutation	--	--	--	--	--	--		--	--	--	--	--
SJRB017	RB1	chr13	somatic	48941648	nonsense	R320*	108773787	NM_000321	57	57	0	32	C	T	AGGTTGAAAATCTTTCTAAA[C/T]GATACGAAGAAATTTATCTT
SJRB019	RB1	chr13	somatic	49030416	nonsense	Q631*	108773787	NM_000321	386	396	0	629	C	T	CTACTGCAAATGCAGAGACA[C/T]AAGCAACCTCAGCCTTCCAG
SJRB020	RB1	chr13	no mutation	--	--	--	--	--	--	--	--	--	--	--	--
SJRB022	RB1	chr13	somatic	49047528	splice	G840_E24splice	108773787	NM_000321	245	292	0	262	-	G	TCATTCGGGG(->G)TGAGTATTTT
SJRB024	RB1	chr13	no mutation	--	--	--	--	--	--	--	--	--	--	--	--
SJRB025	RB1	chr13	germline	49030487	splice	V654_E19splice	108773787	NM_000321	130	173	75	260	T	G	TCACTGTTTTATAAAAAAGG[T/G]TAGTAGATGATTATTTTCAA
SJRB026	RB1	chr13	somatic	49033823	splice	V654_E20splice	108773787	NM_000321	100	197	0	206	G	A	TAATTTTTCTTATTCCCACA[G/A]TGTATCGGCTAGCCTATCTC
SJRB027	RB1	chr13	somatic	48953760	nonsense	R455*	108773787	NM_000321	64	180	0	193	C	T	TTGGAGTTCGCTTGTATTAC[C/T]GAGTAATGGAATCCATGCTT
SJRB027	RB1	chr13	somatic	49039241	frameshift	S773fs	108773787	NM_000321	53	129	0	118	C	-	AGTATGCTTC(C>-)ACCAGGGTAG
SJRB028	RB1	chr13	somatic	48955572	nonsense	W563*	108773787	NM_000321	44	120	1	115	G	A	AATCATGGAATCCCTTGCAT[G/A]GCTCTCAGTAAGTAGCTAAA
SJRB028	RB1	chr13	somatic	49027168	nonsense	R579*	108773787	NM_000321	109	281	0	289	C	T	TTATTAAACAATCAAAGGAC[C/T]GAGAAGGACCAACTGATCAC
SJRB029	RB1	chr13	somatic	48951053	splice	N406_E13splice	108773787	NM_000321	75	154	0	146	G	T	TTCTGTTTTTACCTCCTAAA[G/T]AACTGCACAGTGAATCCAAA
SJRB029	RB1	chr13	somatic	49027248	missense	M605I	108773787	NM_000321	145	334	0	328	G	A	AATCACACTGCAGCAGATAT[G/A]TAAGCAAAATATATGTTATG
SJRB030	RB1	chr13	somatic	49027168	frameshift	R579fs	108773787	NM_000321	152	397	0	386	C	-	ATCAAAGGAC(C>-)GAGAAGGACC
SJRB030	RB1	chr13	germline	48942737	missense	V375G	108773787	NM_000321	157	351	139	269	T	G	AATTCCTCCACACACTCCAG[T/G]TAGGTATGAATTTTCCTACT
SJRB031	RB1	chr13	no mutation	--	--	--	--	--	--	--	--	--	--	--	--
SJRB032	RB1	chr13	no mutation	--	--	--	--	--	--	--	--	--	--	--	--
SJRB033	RB1	chr13	germline	49039430	frameshift	I804*	108773787	NM_000321	3	83	85	224	TATT	-	ATTCCTGGAGGGAACATCTA[TATT/-]TCACCCCTGAAGAGTCCATA
SJRB035	RB1	chr13	no mutation	--	--	--	--	--	--	--	--	--	--	--	--
SJRB036	RB1	chr13	somatic	48881511	frameshift	W78_V81fs	108773787	NM_000321	4	159	0	179	GGGAGAAAGTT	-	TGGTTAACTT(GGGAGAAAGTT>-----------)TCATCTGTGG
SJRB036	RB1	chr13	germline	48955550	nonsense	R556*	108773787	NM_000321	93	111	56	123	C	T	ATTTAGAACGATGTGAACAT[C/T]GAATCATGGAATCCCTTGCA
SJRB037	RB1	chr13	germline	48939107	splice_region	E313E	108773787	NM_000321	73	86	77	136	G	A	ACATCTAATGGACTTCCAGA[G/A]GTAATCTGAAAGGAAATTTA
SJRB038	RB1	chr13	germline	49039206	nonsense	Q762*	108773787	NM_000321	22	63	16	50	C	T	TCTATAACTCGGTCTTCATG[C/T]AGAGACTGAAAACAAATATT
SJRB039	RB1	chr13	no mutation	--	--	--	--	--	--	--	--	--	--	--	--
SJRB042	RB1	chr13	somatic	48941648	nonsense	R320*	108773787	NM_000321	30	31	0	26	C	T	AGGTTGAAAATCTTTCTAAA[C/T]GATACGAAGAAATTTATCTT
SJRB043	RB1	chr13	somatic	48955538	nonsense	R552*	108773787	NM_000321	114	123	0	157	C	T	AAATGATAAAACATTTAGAA[C/T]GATGTGAACATCGAATCATG
SJRB044	RB1	chr13	somatic	48954318	proteinDel	N480_I481>I	108773787	NM_000321	46	252	0	172	ACA	-	CTGAATGACA(ACA>---)TTTTTCATAT
SJRB045	RB1	chr13	somatic	49039374	nonsense	R787*	108773787	NM_000321	90	167	0	269	C	T	CACCAATACCTCACATTCCT[C/T]GAAGCCCTTACAAGTTTCCT
SJRB045	RB1	chr13	somatic	48942685	nonsense	R358*	108773787	NM_000321	89	216	0	329	C	T	TTGAAACACAGAGAACACCA[C/T]GAAAAAGTAACCTTGATGAA
SJRB046	RB1	chr13	somatic	49033844	missense	R661W	108773787	NM_000321	27	104	0	142	C	T	TGTATCGGCTAGCCTATCTC[C/T]GGCTAAATACACTTTGTGAA
SJRB046	RB1	chr13	germline	49039252	splice_region	R775_E22splice_region	108773787	NM_000321	18	38	24	45	G	A	GTATGCTTCCACCAGGGTAG[G/A]TCAAAAGTATCCTTTGATTG
SJRB047	RB1	chr13	germline	49039488	frameshift	M825fs	108773787	NM_000321	84	127	73	182	A-	ACCAACAAAA(A>-)TGACTCCAAG
SJRB048	RB1	chr13	somatic	48941739	missense	S350I	108773787	NM_000321	11	28	0	31	G	T	TCAGACTGATTCTATAGACA[G/T]GTATTGCACATGGTATATTT
SJRB049	RB1	chr13	somatic	48953730	nonsense	R445*	108773787	NM_000321	86	119	10	130	C	T	TTCTTTTTGTTTGTTTGTAG[C/T]GATACAAACTTGGAGTTCGC
SJRB050	RB1	chr13	no mutation	--	--	--	--	--	--	--	--	--	--	--	--
SJRB051	RB1	chr13	no mutation	--	--	--	--	--	--	--	--	--	--	--	--
SJRB052	RB1	chr13	somatic	48936995	nonsense	R255*	108773787	NM_000321	245	250	0	218	C	T	GTTCACCTCGAACACCCAGG[C/T]GAGGTCAGAACAGGAGTGCA
SJRB053	RB1	chr13	no mutation	--	--	--	--	--	--	--	--	--	--	--	--
SJRB054	RB1	chr13	somatic	49047531	splice_region	G840_E24splice_region	108773787	NM_000321	77	82	0	106	G	A	TGGTGAATCATTCGGGGTGA[G/A]TATTTTCTTTCTATGAAATA
SJRB055	RB1	chr13	germline	49039133	splice	T738_E22splice	108773787	NM_000321	16	18	6	12	G	A	TTTTTTACTGTTCTTCCTCA[G/A]ACATTCAAACGTGTTTTGAT
SJRB055	RB1	chr13	germline	49039125	splice_region	T738_E22splice_region	108773787	NM_000321	15	17	5	9	C	T	TTTTTTTTTTTTTTACTGTT[C/T]TTCCTCAGACATTCAAACGT
* represents a stop codon
-- represents no mutations found in sample

## Sheet: UPENN RB1 Mutation Analysis  
	Total number of identified mutations	Point Mutation 1	Exon	Nucleotide change	Protein change	Point Mutation 2	Exon	Nucleotide change	Protein change	LOH	Meth	Point Mutation 3	Exon	Nucleotide change	Protein change	Germline mutation
UPENN-RB-01	2	1	15	g.76898C/T	p.Arg467X	1	20	g.156833G/A	p.Trp681X	0						not in blood	two nonsense	two Heterozygous
UPENN-RB-02	2	1	8	g.59695C/T	p.Arg255X	0				1						not in blood	Hemi Nonsense	hemizygous
UPENN-RB-03	2	2		DEL 1-17 and homo del 18-27		0				0						not in blood	one heterzygous del, one homozygous deletion	Two exonic deletions (complex)
UPENN-RB-04	2	0				0				1	1					not in blood	LOH and Methylation 99%	methylation and LOH
UPENN-RB-05	2	1	15	g.76898C/T	p.Arg467X	0				1						not in blood	Hemi Nonsense	hemizygous
UPENN-RB-06	1	1	14	g.76460C/T	p.Arg455X	0				0	0					not in blood	one nonsense (missing second hit)	one heterozygous
UPENN-RB-07	0	0				0				0	0					na	NONE (missing both hits)	No mutations in RB1
UPENN-RB-08	2	1	20	g.156717C/T	p.Leu662Pro	0				1						not in blood	Hemi Missense	hemizygous
UPENN-RB-09	2	0				0				1	1					na	LOH and Methylation 99%	methylation and LOH
UPENN-RB-10	2	1	i 20	g.156839 (+1)G/C		0				1						not in blood	Hemi Splice	hemizygous
UPENN-RB-11	2	1	10	g.64348C/T	p.Arg320X	0				1						not in blood	Hemi Nonsense	hemizygous
UPENN-RB-12	3	1	11	g.65392delA	p.Ser360ValfsX6	1	23	g.162237C/T	p.Arg787X	0		1	23	g.162270C/T	p.Arg798Trp	3rd mutation in blood, other 2 not	Nonsense, misense and In/del	three Heterozygous, misense in germline
UPENN-RB-13	2	1	i14	g.76490(+4) A/G		0				1						not in blood	Hemi Splice	hemizygous
UPENN-RB-14	2	1	i19	g.153358(+5)G/A		0				1						not in blood	Hemi Splice	hemizygous
UPENN-RB-15	2	1	22	g.162032T/A	p.Tyr749X	0				1						not in blood	Hemi Nonsense	hemizygous
UPENN-RB-16	2	1	4	g.41954G/T	p.Glu137X	1	17	g.78279_78282delAGTA	p.Asp566IlefsX44	0						not in blood	Nonsense and In/del	two Heterozygous
UPENN-RB-17	2	1	i1	g.5422(-2)A/G		0				1						mutation 1 in blood	Hemi Splice	hemizygous, splice site in blood
UPENN-RB-18	2	0				0				1	1					not in blood	LOH and Methylation 99%	methylation and LOH
UPENN-RB-19	2	1	12	g.70264delC	p.Gln384AsnfsX1	0				1						not in blood	Hemi In/Del	hemizygous
UPENN-RB-20	2	1	12	g.70262insC	p.Gln383ProfsX11	1	i12	g.70330(-1)G/A		0						not in blood	in/del and splice	two Heterozygous
UPENN-RB-21	2	1	11	g.65386	p.Arg358X	0				1						present in blood	Hemi Nonsense	hemizygous
UPENN-RB-22	2	1	14	g.76460C/T	p.Arg455X	0				1						not in blood	Hemi Nonsense	hemizygous
UPENN-RB-23	2	1	11	g.65386C/T	p.Arg358X	0				1						mutation 1 in blood	Hemi Nonsense	hemizygous
UPENN-RB-24	1	0				0				0	1					not in blood	Intermediate Methylation (missing second hit)	methylation only
UPENN-RB-25	2	1	15	g.76898C/T	p.Arg467X	1	18	g.150025C/T	p.Gln575X	0						not in blood	two nonsense	two Heterozygous
UPENN-RB-26	2	1	23	g.162237C/T	p.Arg787X					0	1					not in blood	one nonsense & Intermediate methylation	one nonsense & Intermediate methylation
UPENN-RB-27	2	1	10	g.64348C/T	p.Arg320X	0				1						not in blood	Hemi Nonsense	hemizygous
UPENN-RB-28	2	1	3	g.39486_39487delGT	p.Asp109X	1	19	g.1553302C/T	p.Gln637X	0						not in blood (neither)	Nonsense and In/del	two Heterozygous
UPENN-RB-29	2	1	11	g.65421T/C	p.Ile369Ile	0				1						not in blood	Hemi SILENT	hemizygous
UPENN-RB-30	2	1	8	g.59683C/T	p.Arg251X	0				1						not in blood	Hemi Nonsense	hemizygous
UPENN-RB-31	1	1		heterozygous exon 3-20 DEL		0				0	0					not in blood (blood polymorphic and tumor is not)	heterozygous Exonic deletion (missing second hit)	deletion ex3-20 only
UPENN-RB-32	2	1	8	g.59695C/T	p.Arg255X	1	4	g.49813delTGCT		0						neither	Nonsense and In/del	two Heterozygous
UPENN-RB-33	2	1	i13	g.76426G/A		0				1						not in blood	Hemi Splice	hemizygous
UPENN-RB-34	2	1	18	g.150002C/T	p.Ser567Leu	0				1						not in blood	Hemi Missense	hemizygous
UPENN-RB-35	1	1	20	g.156713C/T	p.Arg661Trp					0	0					present in blood	one missense, germline (missing second hit)	one heterozygous, also found in blood
UPENN-RB-36	2	0				0				1	1					na	LOH and Methylation 99%	methylation and LOH
UPENN-RB-37	2	1	i12	g.70330(+1)G/A		0				1						not in blood	Hemi Splice	hemizygous
UPENN-RB-38	2	1	17	g.78158C/G	p.Ala525Gly	0				1						present in blood	Hemi Missense	hemizygous
UPENN-RB-39	2	1	5	g.44682_44685del4	p.Ile172IlefsX1	0				1						not in blood	Hemi In/Del	hemizygous
UPENN-RB-40	1	0				0				0	1					na	Intermediate Methylation (missing second hit)	methylation only
UPENN-RB-41	2	2		homo 1-27 DEL						0						not in blood	Homozygous Del of RB1	homozygous deletion on RB1
UPENN-RB-42	2	1	i12	g.70330(+1)G/A		1	14	g.76470C/T	p.Arg455X	0						not in blood	Nosense and splice	two Heterozygous
UPENN-RB-43	3	1	8	g.59683C/T	p.Arg251X	1	9	g.61805G/T	p.Glu313X	0		1	18	g.150072T/C	p.Cys590Cys	mutation 2 and variant 3 are in blood	two nonsense, one silent	two Heterozygous, one variant, variant is in the blood
UPENN-RB-44	2	1	14	g.76460C/T	p.Arg455X	1		exon 1 DUP		0	0					neither	Nonsense and exonic Dup	hetero and exon 1 DUP
UPENN-RB-45	1	0				0				1	0					not in blood	LOH only (missing second hit)	LOH in RB only
UPENN-RB-46	2	1	4	g.41991C/G	p.Ser149X	0				1						not in blood	Hemi Nonsense	hemizygous
UPENN-RB-47	2	1	2	g.5503delA	p.Arg73GlufsX3	1	9	g.61752insA	p.Asn295LysfsX14	0						not in blood	Two In/dels	two Heterozygous
UPENN-RB-48	3	1	10	g.64348C/T	p.Arg319X	1	18	g.150022A/T	p.Lys574X	0		1	4	g.42007G/A	p.Lys154Lys	variant 3 in blood	two nonsense	two Heterozygous
UPENN-RB-49	3	1	8	g.59695C/T	p.Arg255X	1	19	g.153332_153333delCT	p.Leu647PhefsX4	0		1		exon 1 del (LOH OF PM)		intron 1 del compared tumor to blood, no mutations in blood	Nonsense and In/del and exon 1 del	2 heterozygous and del of exon 1
UPENN-RB-50	2	1	10	g.64348C/T	p.Arg320X	0				1						not in blood	Hemi Nonsense	hemizygous

[truncated: 2 more sheets: Coverage Data WGS, Chart]
